# Supplementary material for: The impact of the digital economy on food system resilience: Evidence from China
Source: PLoS One. 2024 Oct 24;19(10):e0311689. doi: 10.1371/journal.pone.0311689 (PMC11500886; doi:10.1371/journal.pone.0311689)
Supplement: S1 Data — (XLSX) [file pone.0311689.s001.xlsx]

## Sheet: 线性插值
行政区划代码	地区	长江经济带	经度	纬度	年份	地级区划数(个)	地级市数(个)	县级区划数(个)	市辖区数(个)	县级市数(个)	县数(个)	自治县数(个)	乡镇级区划数(个)	镇数(个)	乡数(个)	街道办事处(个)	第一产业法人单位数(个)	第二产业法人单位数(个)	工业法人单位数(个)	第三产业法人单位数(个)	企业法人单位数(个)	事业法人单位数(个)	机关法人单位数(个)	社会团体法人单位数(个)	其他类型机构法人单位数(个)	法人单位数(个)	农、林、牧、渔业法人单位数(个)	采矿业法人单位数(个)	制造业法人单位数(个)	电力、热力、燃气及水生产和供应业法人单位数(个)	建筑业法人单位数(个)	交通运输、仓储和邮政业法人单位数(个)	信息传输、软件和信息技术服务业法人单位数(个)	批发和零售业法人单位数(个)	住宿和餐饮业法人单位数(个)	金融业法人单位数(个)	房地产业法人单位数(个)	租赁和商务服务业法人单位数(个)	科学研究和技术服务业法人单位数(个)	水利、环境和公共设施管理业法人单位数(个)	居民服务、修理和其他服务业法人单位数(个)	教育业法人单位数(个)	卫生和社会工作法人单位数(个)	文化、体育和娱乐业法人单位数(个)	公共管理、社会保障和社会组织法人单位数(个)	国际组织业法人单位数(个)	企业法人单位数(个)	国有控股企业法人单位数(个)	集体控股企业法人单位数(个)
110000	北京	0	116.407526	39.904030	2022			16	16				343	143	35	165
110000	北京	0	116.407526	39.904030	2011	2	0	16	14		2		322	144	38	140	3111	48462	35880	339930	360799	11217	2089	4144	13254	391503	3111	186	35234	460	12582	7850	21135	118485	13003	1364	14384	73752	35568	2422	14651	8207	3049	12112	13948		360799	16962	20691
110000	北京	0	116.407526	39.904030	2012	2	0	16	14		2		325	144	38	143	3143	49257	36155	352507	374051	11173	2092	4193	13398	404907	3143	189	35495	471	13102	8098	22151	121945	13252	1794	14661	77035	38136	2488	14788	8304	3084	12754	14017		374051	17337	20676
110000	北京	0	116.407526	39.904030	2013	2	0	16	14		2		325	144	38	143	3098	51740	33314	575251	496665	11656	2136	4951	17398	630089	3599	127	33023	638	18426	14150	47608	190705	16323	3314	17806	134953	71148	3964	18734	11145	3811	26787	17142		496665	17206	20040
110000	北京	0	116.407526	39.904030	2014	1	0	16	14		2		329	144	38	147	8949	53433	34414	598321	619279	12139	2179	5709	21397	660703	9474	126	34084	640	19019	14437	46848	197293	16649	4834	18244	140269	75727	3989	19429	11260	3885	27309	17187		619279	17075	19404
110000	北京	0	116.407526	39.904030	2015	1	0	16	16		2		331	143	38	150	9026	54574		641029	663135	12035	2187	5711	21561	704629	9551	124	34144	659	20087	14754	47988	206521	17141	5117	18833	150385	92262	4170	19774	11339	4002	30574	17204		663135	17315	19345
110000	北京	0	116.407526	39.904030	2016	1	0	16	16		1		331	143	38	150	9042	55250		646874	669663	11978	2172	5738	21615	711166	9537	128	34454	699	20507	14864	36026	208813	17134	4972	19040	151316	107916	4119	19510	11398	4061	29447	17225		669663	17503	19222
110000	北京	0	116.407526	39.904030	2017	0	0	16	16		0		331	143	38	150	9008	55793		654823	676829	12134	2156	5814	22691	719624	9494	127	34406	729	21058	14913	36601	210061	17215	5138	19622	152084	111740	4179	19464	11418	4128	29908	17339		676829	17711	18961
110000	北京	0	116.407526	39.904030	2018	0	0	16	16	0	0	0	333	143	38	152	7716	60550		927890	773826	11670	2000	5401	23598	996156	8129	78	25646	1193	35130	19175	77133	273387	34458	12796	26884	184751	154092	7346	36756	21236	6607	53882	17477		773826	15756	17210
110000	北京	0	116.407526	39.904030	2019	0	0	16	16	0	0	0	333	143	38	152	6648	56711		850010	870824	11207	1845	4988	24505	913369	7105	57	23574	1146	33309	17848	68633	259365	32208	6933	25072	169189	136076	6986	33407	19869	6362	49183	17047		870824	13800	15459
110000	北京	0	116.407526	39.904030	2020	0	0	16	16	0	0	0	343	143	35	165	6858	67254		1100792	1127720	11226	1868	6047	28043	1174904	7315	70	25025	1427	42143	20656	76341	307996	35847	7778	30112	221441	222040	8004	37706	21228	7954	82571	19250		1127720	14462	16184
110000	北京	0	116.407526	39.904030	2021			16	16				343	143	35	165	7036	81434		1212471	1252742	11127	1837	6651	28584	1300941	7495	76	25856	1752	55148	22487	76323	322189	36814	8079	32615	238502	276097	8638	39266	21169	9008	100015	19412		1252742	17405	15628
110000	北京	0	116.407526	39.904030	2010	3	0	16	14		2		322	142	40	140	3133	48273	35952	333119	353802	11256	2149	4129	13189	384525	3133	188	35314	450	12321	7755	20878	116396	12897	1298	14162	71741	33970	2398	14613	8192	3044	11762	14013		353802	16539	20862
110000	北京	0	116.407526	39.904030	2009	3	0	18	16		2		322	142	40	140
110000	北京	0	116.407526	39.904030	2008	3	0	18	16		2		317	142	40	135
110000	北京	0	116.407526	39.904030	2007	4	0	18	16		2		317	142	36	134
110000	北京	0	116.407526	39.904030	2006	4	0	18	16		2		314	142	36	131
110000	北京	0	116.407526	39.904030	2005	4	1	18	16		2		314	142	36	131
110000	北京	0	116.407526	39.904030	2004	5	1	18	16		2		311	142	24	127
110000	北京	0	116.407526	39.904030	2003	5	1	18	16		2		318	142	40	131
110000	北京	0	116.407526	39.904030	2002	5	1	18	16		2		322	141	46	130
110000	北京	0	116.407526	39.904030	2001	6	1	2	16		2		299	125	40	129
110000	北京	0	116.407526	39.904030	2000	6	1	5	13		5		215	139	71	127
110000	北京	0	116.407526	39.904030	1999	6	1	18	13				239	121
110000	北京	0	116.407526	39.904030	1998	7	1	18	12				240	120
110000	北京	0	116.407526	39.904030	1997	7	1	18	11				254
110000	北京	0	116.407526	39.904030	1996	7	1	18	10
110000	北京	0	116.407526	39.904030	1995	8	1	18	10
110000	北京	0	116.407526	39.904030	1994	8	1	10	10
110000	北京	0	116.407526	39.904030	1993			18	10
110000	北京	0	116.407526	39.904030	1992			18	10
110000	北京	0	116.407526	39.904030	1991			18	10
110000	北京	0	116.407526	39.904030	1990			18	10
120000	天津	0	117.200983	39.084158	2022			16	16				252	125	3	124
120000	天津	0	117.200983	39.084158	2011	1	0	16	13		3		244	123	11	110	2226	53690	44976	129983	166426	6309	1861	1734	9569	185899	2226	88	44474	414	8714	8376	2666	57462	2841	1493	5306	18285	9357	1319	6707	3325	1446	1608	9792		166426	8185	6100
120000	天津	0	117.200983	39.084158	2012	1	0	16	13		3		245	123	11	111	2939	57812	47734	146761	187579	6396	1873	1769	9895	207512	2939	100	47162	472	10078	9726	3452	64701	3118	1876	5913	21553	10795	1458	7457	3467	1508	1863	9874		187579	8635	6214
120000	天津	0	117.200983	39.084158	2013	1	0	16	13		3		240	121	6	113	2914	53924	44683	157479	213884	6658	1968	1980	11340	214317	3394	93	44653	528	9241	10440	7844	66138	2981	2610	5842	23441	14491	1416	5798	3803	1500	2544	10170		213884	8297	6112
120000	天津	0	117.200983	39.084158	2014	1	0	16	13		3		240	121	6	113	5155	62959	50544	196037	240190	6921	2064	2192	12784	264151	5739	136	50541	589	12415	13246	9386	80350	3781	3344	7256	29363	18593	1703	7663	4254	1654	3179	10959		240190	7959	6011
120000	天津	0	117.200983	39.084158	2015	1	0	16	15		1		244	121	6	117	7189	69642		243372	296954	6798	2043	2163	12245	320203	7908	142	54114	655	15517	15560	12589	98551	4658	4218	8472	36907	28149	1904	9070	4307	1758	4821	10903		296954	8379	5969
120000	天津	0	117.200983	39.084158	2016	0	0	16	16		1		245	124	3	118	9789	77536		303998	362508	6758	2030	2129	17898	391323	10591	144	57722	772	19760	17852	15818	119826	5652	4897	10443	47918	42071	2124	10889	4499	1969	7533	10843		362508	8797	5893
120000	天津	0	117.200983	39.084158	2017	0	0	16	16		0		248	124	3	121	12322	84250		347974	414784	6632	2042	1918	19170	444546	13200	134	58413	919	25704	19379	17862	128601	6330	4912	12729	56982	57506	2265	11602	4540	2161	10716	10591		414784	8879	5516
120000	天津	0	117.200983	39.084158	2018	0	0	16	16	0	0	0	249	126	3	120	11818	58229		232920	354046	6390	1808	1705	19196	302967	12265	72	39739	813	18846	13792	17802	79142	4935	4988	10832	39513	25989	1732	7237	5749	2262	7395	9864		354046	7921	4136
120000	天津	0	117.200983	39.084158	2019	0	0	16	16	0	0	0	248	126	3	119	11851	62330		247559	293307	6147	1573	1492	19221	321740	12403	82	41870	875	20734	14184	17960	84886	5114	5070	11520	41627	28778	1927	7658	6275	2326	7684	10767		293307	6963	2756
120000	天津	0	117.200983	39.084158	2020	0	0	16	16	0	0	0	250	125	3	122	10684	69170		291270	341215	7125	1924	2363	18497	371124	11246	80	42926	965	26463	16035	17825	95568	5672	4738	13752	48083	42869	2248	9144	8479	3010	9625	12396		341215	6773	2400
120000	天津	0	117.200983	39.084158	2021			16	16				252	125	3	124	10390	74922		320455	376523	6582	1966	2677	18019	405767	10986	70	44653	1112	30398	17793	18966	105119	6216	5057	15152	52815	50458	2256	9720	8867	3298	10486	12345		376523	7533	2502
120000	天津	0	117.200983	39.084158	2010	2	0	16	13		3		243	115	20	108	1803	51090	43483	115642	149382	6234	1831	1865	9223	168535	1803	87	43003	393	7607	7347	2314	51763	3231	884	4735	14482	7525	1202	6236	3233	1406	1428	9856		149382	7768	6086
120000	天津	0	117.200983	39.084158	2009	2	0	16	13		3		243	116	20	107
120000	天津	0	117.200983	39.084158	2008	2	0	18	15		3		243	116	20	107
120000	天津	0	117.200983	39.084158	2007	2	0	18	15		3		244	117	18	107
120000	天津	0	117.200983	39.084158	2006	2	0	18	15		3		242	118	18	104
120000	天津	0	117.200983	39.084158	2005	3	1	18	15		3		241	120	18	101
120000	天津	0	117.200983	39.084158	2004	3	1	18	15		3		240	120	18	100
120000	天津	0	117.200983	39.084158	2003	3	1	18	15		3		241	120	18	101
120000	天津	0	117.200983	39.084158	2002	3	1	18	15		3		239	120	18	99
120000	天津	0	117.200983	39.084158	2001	4	1	3	15		3		239	120	18	99
120000	天津	0	117.200983	39.084158	2000	4	1	4	14		4		220	114	98	90
120000	天津	0	117.200983	39.084158	1999	4	1	18	13				221	103
120000	天津	0	117.200983	39.084158	1998	4	1	18	13				225	94
120000	天津	0	117.200983	39.084158	1997	4	1	18	13				225
120000	天津	0	117.200983	39.084158	1996	5	1	18	13
120000	天津	0	117.200983	39.084158	1995	5	1	18	13
120000	天津	0	117.200983	39.084158	1994	5	1	13	13
120000	天津	0	117.200983	39.084158	1993			18	13
120000	天津	0	117.200983	39.084158	1992			18	13
120000	天津	0	117.200983	39.084158	1991			18	13
120000	天津	0	117.200983	39.084158	1990			18	13
130000	河北	0	114.468664	38.037057	2022	11	11	167	49	21	91	6	2254	1325	618	310
130000	河北	0	114.468664	38.037057	2011	11	11	172	36	22	108	6	2233	1013	946	273	13822	109035	99655	238171	252808	31944	11842	5122	59312	361028	13822	8318	89874	1463	9380	7234	4699	81073	4069	2230	10546	13359	5877	2018	4732	18168	6654	2322	75190		252808	8827	11220
130000	河北	0	114.468664	38.037057	2012	11	11	172	37	22	107	6	2234	1019	940	274	17972	115236	104674	253885	278564	31640	11802	5028	60059	387093	17972	8200	94883	1591	10562	7754	5106	91157	4233	2597	11472	15638	6478	2315	5088	17885	6554	2675	74933		278564	8895	10851
130000	河北	0	114.468664	38.037057	2013	11	11	172	37	22	107	6	2246	1045	914	286	17047	115349	101325	319446	333682	33506	12166	6787	72880	451842	26599	6588	93568	1839	14024	9582	4211	111227	4458	3588	13782	24379	13650	3243	6292	19794	9432	7388	81786		333682	8808	10424
130000	河北	0	114.468664	38.037057	2014	11	11	171	39	20	106	6	2246	1050	907	288	34108	135975	118489	360865	388801	35371	12529	8546	85701	530948	44777	7081	110020	2140	17486	11511	5233	131451	5101	4580	15593	29344	15365	3707	7695	20277	9762	7901	81924		388801	8721	9997
130000	河北	0	114.468664	38.037057	2015	11	11	170	42	20	102	6	2251	1067	890	293	46867	158127		425143	487926	35033	12434	8594	86150	630137	58834	6547	126557	2747	23139	14280	8114	165475	6000	4687	18376	40060	19522	4269	10454	20754	9919	8614	81789		487926	9769	9659
130000	河北	0	114.468664	38.037057	2016	11	11	168	47	19	96	6	2255	1107	845	302	62411	198384		524464	611099	32495	12105	8235	121325	785259	73763	6332	151619	3601	37803	18661	13944	219536	8229	4847	25580	56208	26097	5535	14019	21537	7042	10845	80061		611099	10747	8113
130000	河北	0	114.468664	38.037057	2017	11	11	168	47	20	95	6	2255	1128	818	308	89801	290623		766990	954073	31652	11797	8286	141606	1147414	105372	6865	211132	5544	68466	27657	30159	337751	12923	5516	40644	95365	44124	8254	20702	22699	7973	16678	79590		954073	10473	8461
130000	河北	0	114.468664	38.037057	2018	11	11	168	47	21	94	6	2255	1156	790	308	105892	315838		835062	1031110	33180	11778	8582	148218	1256792	115722	4842	218111	5484	89523	31074	39141	358174	15538	3681	45063	99299	51677	7420	22280	28623	10764	23852	86524		1031110	11417	7818
130000	河北	0	114.468664	38.037057	2019	11	11	168	47	21	94	6	2255	1155	789	310	104011	334209		880101	1108146	34708	11759	8879	154829	1318321	114610	4942	226936	5700	98615	32938	42292	374542	15905	4099	46774	109466	59330	9419	22727	28723	10867	24147	86289		1108146	12361	7175
130000	河北	0	114.468664	38.037057	2020	11	11	167	49	21	91	6	2254	1230	713	310	106861	379431		970662	1248654	32874	11349	9091	154986	1456954	117945	5279	250033	6022	120241	37489	49354	411316	17538	4365	51251	124301	72442	11240	24548	29666	11714	27088	85122		1248654	14025	7998
130000	河北	0	114.468664	38.037057	2021	11	11	167	49	21	91	6	2254	1287	656	310	95296	422404		1051670	1376514	32112	11195	9603	139946	1569370	105390	5204	270240	6458	142819	41532	56435	441451	19511	4281	54663	136714	86206	12616	26374	32164	12589	29902	84821		1376514	15597	7866
130000	河北	0	114.468664	38.037057	2010	11	11	172	36	22	108	6	2227	1007	953	266	11789	107117	99163	226856	234754	33432	11998	5467	60111	345762	11789	8617	89205	1341	7954	6529	4875	72724	4178	1669	9066	11434	5432	1877	4331	19003	7170	2272	76296		234754	8623	11922
130000	河北	0	114.468664	38.037057	2009	11	11	172	36	22	108	6	2228	992	968	267
130000	河北	0	114.468664	38.037057	2008	11	11	172	36	22	108	6	2228	969	992	266
130000	河北	0	114.468664	38.037057	2007	11	11	172	36	22	108	6	2220	962	946	258
130000	河北	0	114.468664	38.037057	2006	11	11	172	36	22	108	6	2233	946	963	270
130000	河北	0	114.468664	38.037057	2005	11	11	172	36	22	108	6	2205	943	966	242
130000	河北	0	114.468664	38.037057	2004	11	11	172	36	22	108	6	2209	937	978	241
130000	河北	0	114.468664	38.037057	2003	11	11	172	36	22	108	6	2207	937	979	235
130000	河北	0	114.468664	38.037057	2002	11	11	172	36	22	108	6	2202	933	981	233
130000	河北	0	114.468664	38.037057	2001	11	11	138	35	23	109	6	2203	910	1010	229
130000	河北	0	114.468664	38.037057	2000	11	11	138	35	23	109	6	1973	900	1073	229
130000	河北	0	114.468664	38.037057	1999	11	11	172	34	23			1973	893
130000	河北	0	114.468664	38.037057	1998	11	11	172	34	23			1972	871
130000	河北	0	114.468664	38.037057	1997	11	11	172	34	23			1970
130000	河北	0	114.468664	38.037057	1996	11	11	173	35	23			2287
130000	河北	0	114.468664	38.037057	1995	11	10	173	34	23			2604
130000	河北	0	114.468664	38.037057	1994	11	10	173	34	23			2921
130000	河北	0	114.468664	38.037057	1993	12	10	173	34	20			3238
130000	河北	0	114.468664	38.037057	1992	18	10	173	34	17			3297
130000	河北	0	114.468664	38.037057	1991	18	10	172	33	15			3335
130000	河北	0	114.468664	38.037057	1990	18	10	172	33	13			3367
140000	山西	0	112.562398	37.873531	2022	11	11	117	26	11	80		1278	631	430	217
140000	山西	0	112.562398	37.873531	2011	11	11	119	23	11	85		1397	564	632	201	27869	39783	33247	152719	140229	24109	8905	5380	41748	220371	27869	7515	24620	1112	6536	4763	2632	45514	3382	1530	5651	9506	4810	2144	4181	8755	5149	2727	51975		140229	8523	8515
140000	山西	0	112.562398	37.873531	2012	11	11	119	23	11	85		1397	564	632	201	34118	42458	35025	167686	159461	24571	8898	5616	45716	244262	34118	7595	26189	1241	7433	5382	3691	53059	3664	1785	6364	11201	5449	2369	4840	8990	5217	3398	52277		159461	9148	7942
140000	山西	0	112.562398	37.873531	2013	11	11	119	23	11	85		1398	564	632	202	34587	34163	27971	170938	165320	26185	8978	6491	67602	239688	39575	5567	21612	1211	6192	5205	1744	45404	3411	1959	6747	12053	6911	2583	2801	10068	5321	5601	57682		165320	9000	6661
140000	山西	0	112.562398	37.873531	2014	11	11	119	23	11	85		1398	564	632	202	61120	39551	30800	204219	171179	27799	9057	7366	89489	304890	66666	5938	23769	1552	8751	6731	2955	62599	3885	2133	8035	16412	7966	2705	4778	10345	5487	6073	58110		171179	8851	5380
140000	山西	0	112.562398	37.873531	2015	11	11	119	23	11	85		1398	564	632	202	72135	48137		261897	243379	27785	8988	7470	94547	382169	78524	6410	27601	2183	12500	8635	5915	94250	5056	2375	9678	24183	9640	3072	9963	10826	5760	7360	58238		243379	9690	5579
140000	山西	0	112.562398	37.873531	2016	11	11	119	23	11	85		1398	564	632	202	87165	62498		349239	336910	28005	8995	8030	116962	498902	94596	6965	32151	3662	20372	11375	11529	139240	7109	2883	12856	36562	13141	3848	15397	11769	6400	10128	58919		336910	9850	5691
140000	山西	0	112.562398	37.873531	2017	11	11	119	23	11	85		1398	564	632	202	99121	77335		424346	429757	28266	8956	8106	125717	600802	106983	7499	37197	4955	28426	14827	18806	178727	9121	3221	15980	49596	18000	5237	11101	12875	7050	12183	59018		429757	11060	6299
140000	山西	0	112.562398	37.873531	2018	11	11	117	25	11	81	0	1398	564	632	202	95058	73378		388779	450207	28160	8647	7870	122498	557215	102075	5942	36079	4452	28707	14626	17399	141041	8427	2401	16757	45373	21099	5510	11377	15682	6896	13635	59737		450207	10354	5966
140000	山西	0	112.562398	37.873531	2019	11	11	117	26	11	80	0	1396	577	612	207	89111	88670		456179	470657	28053	8338	7633	119279	633960	95968	6018	38137	5377	40990	16849	25146	172364	10083	2456	20042	55653	27128	6184	13381	17383	7382	15417	58002		470657	9649	5633
140000	山西	0	112.562398	37.873531	2020	11	11	117	26	11	80	0	1396	579	610	207	97184	112411		563170	604760	26563	8339	9725	123378	772765	104786	6643	43690	5907	58195	21188	36222	221278	12368	2824	24282	72254	34791	7121	16018	19778	8445	17997	58978		604760	10631	5904
140000	山西	0	112.562398	37.873531	2021	11	11	117	26	11	80		1278	631	430	217	101813	134299		654041	729478	20926	7753	9629	122367	890153	110032	7096	48835	6581	73979	25434	45881	264606	15215	3035	27586	90236	41868	7355	18736	19808	8793	20439	54638		729478	11088	6089
140000	山西	0	112.562398	37.873531	2010	11	11	119	23	11	85		1397	563	633	201	23340	38883	33225	142929	127218	23972	8914	5365	39683	205152	23340	7838	24367	1020	5658	4101	2770	39691	3310	1257	4988	8404	4502	1968	3592	8762	5124	2579	51881		127218	8374	8965
140000	山西	0	112.562398	37.873531	2009	11	11	119	23	11	85		1397	563	633	201
140000	山西	0	112.562398	37.873531	2008	11	11	119	23	11	85		1397	563	633	201
140000	山西	0	112.562398	37.873531	2007	11	11	119	23	11	85		1396	563	633	200
140000	山西	0	112.562398	37.873531	2006	11	11	119	23	11	85		1389	561	635	193
140000	山西	0	112.562398	37.873531	2005	11	11	119	23	11	85		1389	561	635	193
140000	山西	0	112.562398	37.873531	2004	11	11	119	23	11	85		1388	561	634	193
140000	山西	0	112.562398	37.873531	2003	11	11	119	23	11	85		1386	564	634	188
140000	山西	0	112.562398	37.873531	2002	11	10	119	22	12	85		1384	564	634	186
140000	山西	0	112.562398	37.873531	2001	11	10	97	22	12	85		1936	564	1208	164
140000	山西	0	112.562398	37.873531	2000	11	10	97	22	12	85		1834	559	1225	168
140000	山西	0	112.562398	37.873531	1999	11	7	119	19	15			1839	437
140000	山西	0	112.562398	37.873531	1998	11	6	119	18	16			1937	528
140000	山西	0	112.562398	37.873531	1997	11	6	119	18	16			1936
140000	山西	0	112.562398	37.873531	1996	11	6	118	17	16			1935
140000	山西	0	112.562398	37.873531	1995	11	6	118	18	14			1934
140000	山西	0	112.562398	37.873531	1994	11	6	118	18	14			1933
140000	山西	0	112.562398	37.873531	1993	11	6	118	18	11			1930
140000	山西	0	112.562398	37.873531	1992	12	6	118	18	9			1930
140000	山西	0	112.562398	37.873531	1991	12	6	118	18	7			1930
140000	山西	0	112.562398	37.873531	1990	12	6	118	18	7			1930
150000	内蒙古	0	111.765617	40.817498	2022	12	9	103	23	11	17		1025	509	270	246
150000	内蒙古	0	111.765617	40.817498	2011	12	9	101	21	11	17		909	477	192	240	7094	28255	23886	111756	97871	17406	7665	5769	18394	147105	7094	4735	17807	1344	4369	3920	2081	35563	3354	1687	5937	8159	4100	1785	2533	5557	4479	1837	30764		97871	4527	2532
150000	内蒙古	0	111.765617	40.817498	2012	12	9	101	21	11	17		1010	490	277	243	8928	28924	24250	117284	105156	17426	7677	5834	19043	155136	8928	4740	18085	1425	4674	4267	2196	38712	3449	1816	6293	8901	4258	1878	2787	5673	4486	1900	30668		105156	4702	2558
150000	内蒙古	0	111.765617	40.817498	2013	12	9	102	22	11	17		1010	493	275	242	8429	25614	21376	132180	119867	17963	7641	7517	28898	166223	15775	4657	15438	1587	4238	4492	1869	39002	2773	2040	6041	10390	5512	2129	2621	6488	4775	3104	35332		119867	4722	2528
150000	内蒙古	0	111.765617	40.817498	2014	12	9	102	22	11	17		1010	495	275	240	22892	29682	24083	156062	134578	18500	7605	9200	38753	208636	31322	5097	17424	1905	5599	5622	2427	48765	3137	2264	6885	13677	6379	2362	3697	6894	4999	3357	36824		134578	4742	2497
150000	内蒙古	0	111.765617	40.817498	2015	12	9	102	22	11	17		1010	496	275	239	28738	32509		170668	155636	18428	7548	9431	40872	231915	37307	5186	18575	2325	6801	6403	3208	55958	3428	2488	7150	16216	6910	2502	4661	7189	5063	3722	36823		155636	5107	2462
150000	内蒙古	0	111.765617	40.817498	2016	12	9	103	23	11	17		1014	503	272	239	36601	37868		197767	183081	18580	7557	8356	54662	272236	46071	5422	20204	2832	9834	7968	5057	68237	3999	2885	7946	20979	8029	2928	6425	7802	5178	4575	35865		183081	5693	2344
150000	内蒙古	0	111.765617	40.817498	2017	12	9	103	23	11	17		1020	505	272	243	53418	45915		229568	222801	18633	7697	7192	72578	328901	63495	5935	22835	3320	14341	9938	7178	82851	4619	3134	9448	26513	9404	3605	7496	8639	5404	5531	35215		222801	5722	2149
150000	内蒙古	0	111.765617	40.817498	2018	12	9	103	23	11	17	0	1024	508	270	246	54834	50137		246973	247228	19110	7664	7830	73453	351944	62035	3879	22169	2902	21994	11040	8256	85930	4358	1721	11617	32688	13102	3785	6932	10805	4926	7343	36462		247228	5333	1801
150000	内蒙古	0	111.765617	40.817498	2019	12	9	103	23	11	17	0	1024	508	270	246	53421	58227		270022	271654	19588	7632	8468	74328	381670	60533	4036	23942	3111	28011	11892	9627	93920	4436	1712	13222	35876	16136	3937	7678	12405	5138	8314	37744		271654	4944	1453
150000	内蒙古	0	111.765617	40.817498	2020	12	9	103	23	11	17	0	1024	508	270	246	60334	69478		309711	320329	20501	8009	9628	81056	439523	68491	4635	27812	3365	34692	14153	11255	110098	4917	1763	14905	41848	19582	4758	8646	13986	5449	8950	40218		320329	5301	1803
150000	内蒙古	0	111.765617	40.817498	2021	12	9	103	23	11	17		1025	509	270	246	64053	82031		356033	381862	18810	7742	9975	83728	502117	72915	5095	31576	3797	42714	16279	13934	130357	5689	1734	17422	50346	25376	5113	10018	14267	5556	10279	39650		381862	6152	1800
150000	内蒙古	0	111.765617	40.817498	2010	12	9	101	21	11	17		863	463	179	221	5740	27160	23129	105566	89791	17398	7650	5556	18071	138466	5740	4651	17223	1255	4031	3758	2009	31565	3452	1606	5322	7531	3971	1724	2350	5491	4479	1801	30507		89791	4363	2501
150000	内蒙古	0	111.765617	40.817498	2009	12	9	101	21	11	17		863	463	179	221
150000	内蒙古	0	111.765617	40.817498	2008	12	9	101	21	11	17		858	458	182	218
150000	内蒙古	0	111.765617	40.817498	2007	12	9	101	21	11	17		854	458	67	213
150000	内蒙古	0	111.765617	40.817498	2006	12	9	101	21	11	17		861	457	68	220
150000	内蒙古	0	111.765617	40.817498	2005	12	9	101	21	11	17		1112	493	226	195
150000	内蒙古	0	111.765617	40.817498	2004	12	9	101	21	11	17		1427	532	407	191
150000	内蒙古	0	111.765617	40.817498	2003	12	9	101	21	11	17		1431	527	411	195
150000	内蒙古	0	111.765617	40.817498	2002	12	7	101	19	13	17		1428	503	430	194
150000	内蒙古	0	111.765617	40.817498	2001	12	7	82	19	13	17		1405	496	714	178
150000	内蒙古	0	111.765617	40.817498	2000	12	5	84	17	15	17		1448	416	1150	197
150000	内蒙古	0	111.765617	40.817498	1999	12	5	101	17	15			1496	307
150000	内蒙古	0	111.765617	40.817498	1998	12	4	101	16	16			1554	301
150000	内蒙古	0	111.765617	40.817498	1997	12	4	101	16	16			1553
150000	内蒙古	0	111.765617	40.817498	1996	12	4	101	16	16
150000	内蒙古	0	111.765617	40.817498	1995	12	4	100	16	15
150000	内蒙古	0	111.765617	40.817498	1994	12	4	100	16	15
150000	内蒙古	0	111.765617	40.817498	1993	12	4	100	16	13
150000	内蒙古	0	111.765617	40.817498	1992	12	4	100	16	13
150000	内蒙古	0	111.765617	40.817498	1991	12	4	100	16	13
150000	内蒙古	0	111.765617	40.817498	1990	12	4	100	16	13
210000	辽宁	0	123.429440	41.835441	2022	14	14	100	59	16	17	8	1354	640	201	513
210000	辽宁	0	123.429440	41.835441	2011	14	14	100	56	17	19	8	1508	607	290	611	13025	120313	100123	255177	312648	27992	9514	8191	30170	388515	13025	5949	92284	1890	20190	10844	9240	95346	6064	2371	14517	26687	13455	3098	7170	11481	10239	3867	40798		312648	13891	21640
210000	辽宁	0	123.429440	41.835441	2012	14	14	100	56	17	19	8	1515	615	270	630	14181	123687	101915	315733	370163	29385	9763	9152	35138	453601	14181	6091	93851	1973	21772	13580	12119	122551	7575	3615	17678	36142	16450	3665	9661	13499	11123	4880	43195		370163	15384	21707
210000	辽宁	0	123.429440	41.835441	2013	14	14	100	56	17	19	8	1521	636	228	657	13572	108790	89063	306583	385750	30134	9700	9235	42137	428945	23131	5444	82972	1895	19727	12109	8724	115758	6474	3593	15314	32694	17888	3745	7471	13308	11978	7967	42346		385750	13916	18707
210000	辽宁	0	123.429440	41.835441	2014	14	14	100	56	17	19	8	1530	645	217	668	17652	122603	98364	360057	401336	30884	9638	9318	49136	500312	27981	6039	91540	2169	24239	14438	11279	137479	7500	3571	18170	41114	20888	4186	9339	14196	12909	8745	44530		401336	12448	15707
210000	辽宁	0	123.429440	41.835441	2015	14	14	100	57	16	19	8	1532	648	213	671	21438	131216		399774	453377	30884	9617	9286	49264	552428	32287	6117	97001	2419	27161	16442	14937	155775	8333	4078	19375	48462	23503	4430	10606	14632	12871	9416	44583		453377	13263	15783
210000	辽宁	0	123.429440	41.835441	2016	14	14	100	59	16	17	8	1531	642	212	677	24894	136512		435068	488742	30909	9604	9234	57985	596474	36796	6177	98922	2691	30258	17900	18826	169643	8935	4440	20642	55359	26317	4681	11760	15061	13225	10218	44623		488742	13490	15031
210000	辽宁	0	123.429440	41.835441	2017	14	14	100	59	16	17	8	1531	641	202	688	30723	144177		480409	543275	30808	9514	8803	62909	655309	44088	5913	102403	3209	34252	20100	23389	191012	9528	4439	21985	63283	29623	4889	12487	15352	13511	11215	44631		543275	14058	14203
210000	辽宁	0	123.429440	41.835441	2018	14	14	100	59	16	17	8	1531	640	201	690	44025	130808		469476	528793	25990	8794	7174	67482	644309	52445	3659	89332	3073	36767	21938	28833	178057	8862	3673	22196	64493	30154	3710	12599	19103	11409	12712	41294		528793	11546	11339
210000	辽宁	0	123.429440	41.835441	2019	14	14	100	59	16	17	8	1355	640	201	514	42302	128162		450692	514311	21171	8073	5546	72055	621156	50804	3478	87039	3045	36509	21331	27372	169425	8368	3445	22162	61673	29061	3601	11873	19436	11182	11952	39400		514311	9035	8475
210000	辽宁	0	123.429440	41.835441	2020	14	14	100	59	16	17	8	1355	640	201	514	50296	152619		545867	633098	21636	8196	6404	79448	748782	60355	4012	100250	3658	46855	26407	33783	208749	10122	3873	27175	75878	37584	4694	14272	23366	12539	14359	40851		633098	10868	9169
210000	辽宁	0	123.429440	41.835441	2021	14	14	100	59	16	17	8	1354	640	201	513	48248	158932		570886	670131	19032	7673	6389	74841	778066	57851	3870	102563	3856	50898	28288	32808	220268	10888	3957	29172	81775	41301	4871	15261	24202	12326	15183	38728		670131	11648	8707
210000	辽宁	0	123.429440	41.835441	2010	14	14	100	56	17	19	8	1507	581	324	602	11026	115591	97043	242397	293675	27878	9489	8121	29851	369014	11026	5834	89447	1762	18548	10230	8721	88875	6016	2055	13737	24503	12685	2944	6686	11459	10128	3782	40576		293675	13661	22204
210000	辽宁	0	123.429440	41.835441	2009	14	14	100	56	17	19	8	1504	577	357	570
210000	辽宁	0	123.429440	41.835441	2008	14	14	100	56	17	19	8	1498	572	369	557
210000	辽宁	0	123.429440	41.835441	2007	14	14	100	56	17	19	8	1498	573	293	556
210000	辽宁	0	123.429440	41.835441	2006	14	14	100	56	17	19	8	1522	595	295	555
210000	辽宁	0	123.429440	41.835441	2005	14	14	100	56	17	19	8	1528	602	299	550
210000	辽宁	0	123.429440	41.835441	2004	14	14	100	56	17	19	8	1530	613	301	539
210000	辽宁	0	123.429440	41.835441	2003	14	14	100	56	17	19	8	1532	614	302	539
210000	辽宁	0	123.429440	41.835441	2002	14	14	100	56	17	19	8	1551	613	302	558
210000	辽宁	0	123.429440	41.835441	2001	14	14	44	56	17	19	8	1639	665	394	496
210000	辽宁	0	123.429440	41.835441	2000	14	14	44	56	17	19	8	1587	656	466	519
210000	辽宁	0	123.429440	41.835441	1999	14	14	100	56	17			1619	652
210000	辽宁	0	123.429440	41.835441	1998	14	14	100	56	17			1678	636
210000	辽宁	0	123.429440	41.835441	1997	14	14	100	56	17			1198
210000	辽宁	0	123.429440	41.835441	1996	14	14	100	56	17			1202
210000	辽宁	0	123.429440	41.835441	1995	14	14	100	56	16			1206
210000	辽宁	0	123.429440	41.835441	1994	14	14	100	56	15			1211
210000	辽宁	0	123.429440	41.835441	1993	14	14	100	56	14			1215
210000	辽宁	0	123.429440	41.835441	1992	14	14	100	56	11			1221
210000	辽宁	0	123.429440	41.835441	1991	14	14	100	56	8
210000	辽宁	0	123.429440	41.835441	1990	14	14	100	56	6
220000	吉林	0	125.325990	43.896536	2022	9	8	60	21	20	16	3	961	426	181	354
220000	吉林	0	125.325990	43.896536	2011	9	8	60	20	20	17	3	898	428	190	280	4998	30132	25507	89507	82914	17249	5678	3495	15301	124637	4998	1544	22750	1213	4625	2704	1778	27609	1691	898	4136	6518	4338	1276	2024	5248	3285	1599	26403		82914	4619	2705
220000	吉林	0	125.325990	43.896536	2012	9	8	60	20	20	17	3	895	429	189	277	6096	31582	26364	94269	90302	16970	5631	3494	15550	131947	6096	1532	23580	1252	5218	2959	2207	29292	1714	1007	4498	7395	5116	1342	2157	5251	3271	1844	26216		90302	4875	2714
220000	吉林	0	125.325990	43.896536	2013	9	8	60	20	21	16	3	900	434	184	282	5611	26435	21494	103832	102142	18190	5758	3927	22020	135878	13187	1182	19348	1149	4941	3146	2399	28095	1594	1218	4384	8223	4556	1335	2942	5572	3483	2736	27606		102142	4815	2912
220000	吉林	0	125.325990	43.896536	2014	9	8	60	21	20	16	3	900	434	184	282	12662	34021	27536	125444	113983	19409	5886	4360	28489	172127	20467	1452	24865	1441	6485	4290	2933	36877	2019	1430	5400	10231	5601	1606	3528	6313	3874	3142	30173		113983	4755	3111
220000	吉林	0	125.325990	43.896536	2015	9	8	60	21	20	16	3	901	429	182	290	13469	35804		132071	123843	19269	5876	4340	28016	181344	21479	1477	26010	1551	6992	4643	3214	40125	2109	1524	5623	11703	6006	1675	3622	6392	3923	3186	30090		123843	5166	3107
220000	吉林	0	125.325990	43.896536	2016	9	8	60	21	20	16	3	910	428	182	300	14254	37815		141384	132492	19260	5880	4266	31555	193453	22638	1487	26979	1732	7854	5225	3808	43730	2326	1669	6047	13262	7149	1771	3935	6455	4013	3378	29995		132492	5352	2948
220000	吉林	0	125.325990	43.896536	2017	9	8	60	21	20	16	3	919	426	182	311	19420	40508		149117	141199	18783	5889	3534	39640	209045	27786	1594	28130	1917	9124	5938	4316	47558	2463	1790	6616	14688	7933	1932	4129	6464	4095	3516	29056		141199	5790	2782
220000	吉林	0	125.325990	43.896536	2018	9	8	60	21	20	16	3	933	426	182	325	25156	33009		154409	141744	18270	5437	3054	42053	212574	31489	989	20273	1590	10572	5824	6495	46950	2625	1312	7454	16861	9485	1519	4078	8344	4405	4205	28104		141744	4978	2187
220000	吉林	0	125.325990	43.896536	2019	9	8	60	21	20	16	3	937	426	182	329	23952	33891		154230	142289	17758	4985	2575	44466	212073	32629	924	20501	1588	11267	5959	5987	46743	2439	1280	7282	16725	9169	1637	4066	8276	4302	3922	27377		142289	4165	1592
220000	吉林	0	125.325990	43.896536	2020	9	8	60	21	20	16	3	951	426	181	344	26302	38739		172690	166693	17499	5025	2702	45812	237731	34884	1063	22457	1757	13888	6869	6907	55953	2770	1375	8140	19754	10343	1917	4648	8867	4432	4278	27429		166693	4599	1685
220000	吉林	0	125.325990	43.896536	2021	9	8	60	21	20	16	3	958	426	181	351	28796	48813		223094	229570	16258	4876	2963	47036	300703	37976	1127	27311	2036	18864	9081	10213	81420	3664	1495	10415	28441	13749	2741	5673	10078	4794	5086	26539		229570	4922	1771
220000	吉林	0	125.325990	43.896536	2010	9	8	60	20	20	17	3	897	426	194	277	4242	28251	24233	85508	75975	17224	5699	3489	15614	118001	4242	1490	21597	1146	4018	2562	1684	25303	1738	838	3593	6094	4026	1254	1914	5258	3278	1572	26394		75975	4366	2631
220000	吉林	0	125.325990	43.896536	2009	9	8	60	20	20	17	3	897	425	196	276
220000	吉林	0	125.325990	43.896536	2008	9	8	60	20	20	17	3	894	423	198	273
220000	吉林	0	125.325990	43.896536	2007	9	8	60	20	20	17	3	890	423	170	269
220000	吉林	0	125.325990	43.896536	2006	9	8	60	20	20	17	3	887	425	170	264
220000	吉林	0	125.325990	43.896536	2005	9	8	60	19	20	18	3	878	426	169	254
220000	吉林	0	125.325990	43.896536	2004	9	8	60	19	20	18	3	1005	454	283	239
220000	吉林	0	125.325990	43.896536	2003	9	8	60	19	20	18	3	1011	456	287	240
220000	吉林	0	125.325990	43.896536	2002	9	8	60	19	20	18	3	1026	460	298	240
220000	吉林	0	125.325990	43.896536	2001	9	8	41	19	20	18	3	1046	452	327	240
220000	吉林	0	125.325990	43.896536	2000	9	8	41	19	20	18	3	856	459	397	232
220000	吉林	0	125.325990	43.896536	1999	9	8	60	19	20			887	454
220000	吉林	0	125.325990	43.896536	1998	9	8	60	19	20			898	445
220000	吉林	0	125.325990	43.896536	1997	9	8	60	19	20			911
220000	吉林	0	125.325990	43.896536	1996	9	8	60	19	20			915
220000	吉林	0	125.325990	43.896536	1995	9	8	60	19	19			918
220000	吉林	0	125.325990	43.896536	1994	9	8	59	19	18			922
220000	吉林	0	125.325990	43.896536	1993	9	8	59	19	17			926
220000	吉林	0	125.325990	43.896536	1992	9	7	59	18	16			926
220000	吉林	0	125.325990	43.896536	1991	8	6	59	18	16			928
220000	吉林	0	125.325990	43.896536	1990	8	6	59	18	16			929
230000	黑龙江	0	126.661669	45.742347	2022	13	12	121	54	21	45	1	1315	574	334	407
230000	黑龙江	0	126.661669	45.742347	2011	13	12	128	64	18	45	1	1278	478	417	383	5157	42774	34879	136219	130121	19764	9935	5748	18582	184150	5157	2399	31252	1228	7895	4173	3253	46398	2479	1446	6613	11304	6625	1629	3657	7737	4868	1856	34181		130121	8825	5700
230000	黑龙江	0	126.661669	45.742347	2012	13	12	128	64	18	45	1	1278	485	409	384	6102	43034	34916	140072	134426	19808	9919	6198	18857	189208	6102	2432	31205	1279	8118	4271	3387	48109	2491	1624	6918	11772	6843	1666	3707	7780	4896	2026	34582		134426	8916	5603
230000	黑龙江	0	126.661669	45.742347	2013	13	12	128	64	18	45	1	1279	495	398	386	5682	33483	27335	139677	133424	20780	9838	6160	28924	178842	16445	1866	24466	1367	6148	4305	2703	39955	2693	1831	6024	9757	5916	1708	2748	7719	5573	3988	35461		133424	8054	5240
230000	黑龙江	0	126.661669	45.742347	2014	13	12	128	65	17	45	1	1231	513	380	338	17734	37463	30632	153845	132421	21753	9756	6121	38991	209042	28504	1965	27546	1510	6831	4912	3350	45135	2499	2038	6753	11440	6729	1820	3001	8092	5855	4133	36929		132421	7192	4878
230000	黑龙江	0	126.661669	45.742347	2015	13	12	128	65	18	44	1	1234	512	374	348	21844	38344		165123	149370	21268	9572	6023	39078	225311	32838	2064	27666	1626	7402	5782	4164	49972	2661	2215	7108	14050	8349	1860	3199	8067	5866	4464	35958		149370	7453	4841
230000	黑龙江	0	126.661669	45.742347	2016	13	12	128	65	19	43	1	1197	521	365	311	26644	41901		183182	158568	21267	9583	4943	57366	251727	37930	2207	29398	1804	8944	6718	5446	57116	2930	2406	7804	18268	10991	1978	3709	8287	6015	4920	34856		158568	7948	4375
230000	黑龙江	0	126.661669	45.742347	2017	13	12	128	65	19	43	1	1192	532	353	307	47322	53021		234967	223467	20749	9595	4082	77417	335310	60981	2826	34449	2403	13883	9726	9530	80414	3492	2254	10349	28045	14699	2494	4997	8495	6280	6301	33692		223467	8225	4233
230000	黑龙江	0	126.661669	45.742347	2018	13	12	128	65	20	42	1	1196	541	347	308	50265	43301		212740	208396	20384	9191	4220	73440	306306	54873	1664	26101	2284	13859	9398	10182	69493	2706	1487	9574	24764	15612	2346	4816	11671	6162	6496	32818		208396	7074	3478
230000	黑龙江	0	126.661669	45.742347	2019	13	12	121	54	21	45	1	1240	557	345	338	46100	42623		207229	193326	20018	8787	4358	69463	295952	50726	1641	25649	2209	13719	9175	9855	66672	2502	1410	9318	23561	15290	2366	4540	11980	6160	6322	32857		193326	5923	2724
230000	黑龙江	0	126.661669	45.742347	2020	13	12	121	54	21	45	1	1292	562	340	390	53748	50982		239630	234504	20340	8948	4720	75848	344360	59153	2029	29455	2719	17456	10831	12594	79395	2993	1544	10893	28176	18145	2793	5168	13265	6564	7565	33622		234504	6481	2887
230000	黑龙江	0	126.661669	45.742347	2021	13	12	121	54	21	45	1	1316	565	336	415	53091	54520		252698	256859	18411	8200	4509	72330	360309	58793	2000	30063	2870	20276	11779	14252	85791	3174	1593	11872	31252	20442	2870	5424	12855	5835	7737	31431		256859	6710	2877
230000	黑龙江	0	126.661669	45.742347	2010	13	12	128	64	18	45	1	1278	473	423	382	4250	41370	34234	130178	122302	19759	9962	5519	18256	175798	4250	2365	30745	1124	7136	3811	3007	43777	2983	1244	5839	10152	6083	1594	3426	7682	4831	1793	33956		122302	8620	5727
230000	黑龙江	0	126.661669	45.742347	2009	13	12	128	64	18	45	1	1272	467	429	376
230000	黑龙江	0	126.661669	45.742347	2008	13	12	128	64	18	45	1	1272	467	431	374
230000	黑龙江	0	126.661669	45.742347	2007	13	12	128	64	18	45	1	1270	466	375	371
230000	黑龙江	0	126.661669	45.742347	2006	13	12	128	64	18	45	1	1270	470	379	363
230000	黑龙江	0	126.661669	45.742347	2005	13	12	130	65	19	45	1	1273	470	380	365
230000	黑龙江	0	126.661669	45.742347	2004	13	12	130	65	19	45	1	1297	473	400	366
230000	黑龙江	0	126.661669	45.742347	2003	13	12	130	64	19	46	1	1314	475	400	381
230000	黑龙江	0	126.661669	45.742347	2002	13	12	130	64	19	46	1	1325	475	410	381
230000	黑龙江	0	126.661669	45.742347	2001	13	12	66	64	19	46	1	1964	448	426	1031
230000	黑龙江	0	126.661669	45.742347	2000	13	12	66	64	19	46	1	1161	479	731	1031
230000	黑龙江	0	126.661669	45.742347	1999	13	12	130	64	19			1161	433
230000	黑龙江	0	126.661669	45.742347	1998	13	11	130	63	20			1161	426
230000	黑龙江	0	126.661669	45.742347	1997	13	11	130	63	20			1161
230000	黑龙江	0	126.661669	45.742347	1996	13	11	131	64	20			1160
230000	黑龙江	0	126.661669	45.742347	1995	14	11	132	64	19			1160
230000	黑龙江	0	126.661669	45.742347	1994	14	11	132	64	18			1159
230000	黑龙江	0	126.661669	45.742347	1993	14	11	132	64	18			1158
230000	黑龙江	0	126.661669	45.742347	1992	14	10	132	63	17			1158
230000	黑龙江	0	126.661669	45.742347	1991	14	10	132	63	15			1157
230000	黑龙江	0	126.661669	45.742347	1990	14	10	132	63	15			1157
310000	上海	1	121.473701	31.230416	2022			16	16				215	106	2	107
310000	上海	1	121.473701	31.230416	2011	2	0	17	16		1		209	108	2	99	3522	110746	90358	308687	397868	8168	1854	3242	11823	422955	3522	5	90046	307	20388	14940	12645	139449	11694	1128	13860	55317	19150	1968	13396	5615	2818	4453	12254		397868	12459	12817
310000	上海	1	121.473701	31.230416	2012	2	0	17	16		1		208	108	2	98	3769	114914	92706	336372	427928	8463	1892	3330	13442	455055	3769	4	92397	305	22208	16219	14029	150676	11590	1479	14202	63975	22603	2127	13307	5760	2983	4941	12481		427928	12962	12431
310000	上海	1	121.473701	31.230416	2013	1	0	17	16		1		208	108	2	98	3923	95065	78902	314050	415518	8148	1782	3351	15781	413038	4281	2	79599	165	16163	15013	14045	145683	12514	1754	15129	51181	17386	2035	12073	5708	3118	6266	12677		415518	11750	11004
310000	上海	1	121.473701	31.230416	2014	1	0	17	16		1		209	107	2	100	6321	97354	81104	330431	403109	7832	1673	3372	18120	434106	6689	1	81777	185	16250	15560	14876	148697	12958	2029	16068	55448	19994	2061	12302	5895	3289	6864	13163		403109	10539	9577
310000	上海	1	121.473701	31.230416	2015	1	0	16	15		1		213	107	2	104	6364	98622		343605	417855	7823	1678	3376	17859	448591	6737	1	82529	191	16781	15963	15863	153401	13238	2258	16553	59133	21533	2068	12568	5945	3325	7315	13189		417855	11003	9642
310000	上海	1	121.473701	31.230416	2016	0	0	16	16		1		214	107	2	105	6412	100193		357385	432697	7802	1688	3376	18427	463990	6791	1	83350	199	17532	16475	16460	159464	13787	2482	17282	62017	23051	2102	12855	5988	3338	7621	13195		432697	11395	9853
310000	上海	1	121.473701	31.230416	2017	0	0	16	16		0		214	107	2	105	6375	101788		376332	453393	7735	1676	3268	18423	484495	6755	2	83847	210	18642	17210	18695	165868	14306	2802	18050	66973	25077	2210	13114	6101	3407	8172	13054		453393	11706	9850
310000	上海	1	121.473701	31.230416	2018	0	0	16	16	0	0	0	214	107	2	105	5315	64674		376014	450518	7750	1520	3204	20433	446003	5593	2	49395	193	16214	16002	23484	127314	20445	9539	21457	69898	26067	2228	17678	9227	4933	12599	13735		450518	11279	8220
310000	上海	1	121.473701	31.230416	2019	0	0	16	16	0	0	0	215	106	2	107	5118	70022		407213	447643	7765	1363	3139	22443	482353	5384	6	52507	221	18472	17939	25212	142793	19858	9069	22070	76930	31658	2458	17401	9082	4895	12802	13596		447643	10852	6591
310000	上海	1	121.473701	31.230416	2020	0	0	16	16	0	0	0	215	106	2	107	5200	76033		451529	497979	7769	1364	3142	22508	532762	5482	5	55728	245	21317	20153	28013	161888	20695	9602	23425	86456	37615	2664	17875	9283	5046	13669	13601		497979	11685	6811
310000	上海	1	121.473701	31.230416	2021			16	16				215	106	2	107	5128	76320		458521	505468	7732	1342	3125	22302	539969	5399	4	55838	249	21486	20701	28404	165464	20849	9599	23692	87549	38624	2686	17797	9259	5058	13791	13520		505468	12505	7048
310000	上海	1	121.473701	31.230416	2010	2	0	18	17		1		210	109	2	99	2815	106921	86863	289813	375023	8254	1846	3177	11249	399549	2815	4	86565	294	20058	14411	12051	130212	10687	920	13537	50753	17544	1994	13036	5590	2685	4166	12227		375023	12407	13223
310000	上海	1	121.473701	31.230416	2009	2	0	18	17		1		210	109	2	99
310000	上海	1	121.473701	31.230416	2008	2	0	19	18		1		213	109	3	101
310000	上海	1	121.473701	31.230416	2007	3	0	19	18		1		211	107	3	101
310000	上海	1	121.473701	31.230416	2006	3	0	19	18		1		213	106	3	104
310000	上海	1	121.473701	31.230416	2005	3	1	19	18		1		214	108	3	103
310000	上海	1	121.473701	31.230416	2004	4	1	19	18		1		220	114	3	103
310000	上海	1	121.473701	31.230416	2003	4	1	19	18		1		221	118	3	100
310000	上海	1	121.473701	31.230416	2002	4	1	19	18		1		234	132	3	99
310000	上海	1	121.473701	31.230416	2001	4	1	1	18		1		246	144	3	99
310000	上海	1	121.473701	31.230416	2000	4	1	3	16		3		255	153	3	99
310000	上海	1	121.473701	31.230416	1999	5	1	20	17				206	198
310000	上海	1	121.473701	31.230416	1998	5	1	20	16				209	201
310000	上海	1	121.473701	31.230416	1997	5	1	20	15				207
310000	上海	1	121.473701	31.230416	1996	6	1	20	14
310000	上海	1	121.473701	31.230416	1995	6	1	20	14
310000	上海	1	121.473701	31.230416	1994	6	1	14	14
310000	上海	1	121.473701	31.230416	1993			20	14
310000	上海	1	121.473701	31.230416	1992			20	14
310000	上海	1	121.473701	31.230416	1991			21	12
310000	上海	1	121.473701	31.230416	1990			21	12
320000	江苏	1	118.763232	32.061707	2022	13	13	95	55	21	19		1237	701	17	519
320000	江苏	1	118.763232	32.061707	2011	13	13	104	55	25	24		1300	860	96	344	20070	402445	353571	556722	865414	37377	10061	17062	49323	979237	20070	1067	349839	2665	48874	22010	18260	266216	10858	5059	27369	65189	20893	6053	16561	16869	10821	7352	63212		865414	13802	16611
320000	江苏	1	118.763232	32.061707	2012	13	13	102	55	23	24		1281	836	96	349	26265	434107	379002	636540	977842	37704	9997	17886	53483	1096912	26265	1076	375128	2798	55105	25751	23021	303339	12019	5700	30017	81495	27367	6750	18805	17764	11288	9065	64159		977842	15381	17314
320000	江苏	1	118.763232	32.061707	2013	13	13	100	55	23	22		1265	797	79	389	24813	391733	348449	655272	1081090	39191	10400	20225	69947	1071818	37756	643	346771	2471	43284	25948	21460	299067	11328	5770	29144	77822	40130	7501	14760	17858	14231	15410	66234		1081090	15574	17394
320000	江苏	1	118.763232	32.061707	2014	13	13	99	55	23	21		1274	780	79	415	22794	469994	407431	852005	1184337	40678	10803	22564	86411	1344793	37928	743	405636	2953	62563	34062	30926	392798	14353	5840	36490	109728	52997	8711	20725	20279	16153	18371	73537		1184337	15767	17475
320000	江苏	1	118.763232	32.061707	2015	13	13	97	55	21	21		1281	767	72	442	28699	513278		1009469	1388252	39866	10652	24681	87995	1551446	44605	759	434394	3389	76873	40424	41381	466828	16420	6908	40553	142838	65696	9159	26282	21802	17487	20741	74907		1388252	17978	17284
320000	江苏	1	118.763232	32.061707	2016	13	13	96	55	21	20		1287	763	69	455	38894	588922		1279916	1717140	39825	10620	26721	113426	1907732	56236	756	481869	4287	104443	50401	61674	587718	20393	7550	48989	190016	98989	10268	33190	24846	20120	28933	77054		1717140	20904	16617
320000	江苏	1	118.763232	32.061707	2017	13	13	96	55	21	20		1284	758	68	458	49738	702204		1604092	2148335	39479	10474	31021	126725	2356034	69105	796	553654	5821	144859	63567	87155	723353	25098	8306	60782	246030	142157	11929	41767	29119	23266	37550	81720		2148335	22014	17161
320000	江苏	1	118.763232	32.061707	2018	13	13	96	55	22	19	0	1258	723	44	491	47000	633703		1419897	2133670	40106	9914	30799	127136	2100600	61561	370	513458	5033	119569	59043	72799	613999	25927	6925	59246	188239	129379	10920	41016	36601	30041	44141	82333		2133670	19150	13884
320000	江苏	1	118.763232	32.061707	2019	13	13	96	55	22	19	0	1261	718	40	503	39449	684277		1603491	2119006	40733	9354	30577	127547	2327217	52735	338	524675	5061	158896	65083	98224	678171	28194	6012	67293	229748	157330	13891	44363	39883	30846	44902	81572		2119006	16286	10606
320000	江苏	1	118.763232	32.061707	2020	13	13	95	55	21	19	0	1258	712	31	515	41935	743879		1754201	2333775	39948	9139	32191	124962	2540015	55010	345	548185	5193	195165	73866	113158	735916	32208	6193	72874	251853	182643	17298	46772	42284	32095	47539	81418		2333775	16748	10768
320000	江苏	1	118.763232	32.061707	2021	13	13	95	55	21	19		1237	699	19	519	44477	891480		2146581	2892203	34895	8183	32546	114711	3082538	56489	447	617272	6247	273600	92992	145001	904625	41838	7543	86703	319032	239353	23063	55278	46000	34128	55633	77294		2892203	19404	11457
320000	江苏	1	118.763232	32.061707	2010	13	13	105	55	26	24		1307	877	98	332	15525	367387	326870	479293	756400	37582	10192	13934	44097	862205	15525	1236	322605	3029	40517	18907	16029	224964	10176	4190	23761	51979	17746	5610	13907	15415	10020	6312	60277		756400	12564	16959
320000	江苏	1	118.763232	32.061707	2009	13	13	106	55	26	25		1334	911	107	316
320000	江苏	1	118.763232	32.061707	2008	13	13	106	54	27	25		1342	930	109	303
320000	江苏	1	118.763232	32.061707	2007	13	13	106	54	27	25		1355	946	108	300
320000	江苏	1	118.763232	32.061707	2006	13	13	106	54	27	25		1388	994	108	285
320000	江苏	1	118.763232	32.061707	2005	13	13	106	54	27	25		1410	1019	109	281
320000	江苏	1	118.763232	32.061707	2004	13	13	106	54	27	25		1488	1078	122	287
320000	江苏	1	118.763232	32.061707	2003	13	13	106	53	27	26		1518	1117	125	275
320000	江苏	1	118.763232	32.061707	2002	13	13	106	52	27	27		1592	1194	135	262
320000	江苏	1	118.763232	32.061707	2001	13	13	58	50	28	30		1598	1200	147	250
320000	江苏	1	118.763232	32.061707	2000	13	13	58	51	28	30		1482	1203	271	317
320000	江苏	1	118.763232	32.061707	1999	13	13	108	44	31			1922	1073
320000	江苏	1	118.763232	32.061707	1998	13	13	108	44	31			1971	1015
320000	江苏	1	118.763232	32.061707	1997	13	13	108	44	31			1979
320000	江苏	1	118.763232	32.061707	1996	13	13	107	43	31			1987
320000	江苏	1	118.763232	32.061707	1995	11	11	106	42	32			1996
320000	江苏	1	118.763232	32.061707	1994	11	11	106	42	28			2004
320000	江苏	1	118.763232	32.061707	1993	11	11	106	42	24			2012
320000	江苏	1	118.763232	32.061707	1992	11	11	106	42	20			1893
320000	江苏	1	118.763232	32.061707	1991	11	11	106	42	17			1907
320000	江苏	1	118.763232	32.061707	1990	11	11	106	42	15			1913
330000	浙江	1	120.152791	30.267446	2022	11	11	90	37	20	32	1	1364	618	258	488
330000	浙江	1	120.152791	30.267446	2011	11	11	90	32	22	35	1	1346	654	290	402	28997	331379	310298	417817	659000	27337	7677	14818	69361	778193	28997	1503	304763	4032	21081	14218	17387	165076	8300	2607	19196	59494	19067	4476	8345	16742	6921	6044	69944		659000	10538	19434
330000	浙江	1	120.152791	30.267446	2012	11	11	90	32	22	35	1	1341	650	279	412	38278	353972	329913	472890	739030	27797	7720	15431	75162	865140	38278	1508	324348	4057	24059	15490	19949	196797	9072	3065	20423	68184	22256	4969	9572	17736	7144	7218	71015		739030	10950	19496
330000	浙江	1	120.152791	30.267446	2013	11	11	90	34	21	34	1	1324	639	264	421	38757	393069	369653	568992	909742	29697	7990	17494	85480	1000818	42723	1279	365388	4338	23416	16851	16505	253594	13887	4282	23807	73675	25323	5542	12375	21049	7375	14697	78994		909742	11354	20792
330000	浙江	1	120.152791	30.267446	2014	11	11	90	35	20	34	1	1321	629	258	434	57578	454354	421624	723735	1080455	31597	8260	19556	95799	1235667	62483	1387	417132	4633	32730	20161	25388	335289	17271	5498	28067	98892	35096	6565	15590	22464	8041	17680	81300		1080455	11759	22088
330000	浙江	1	120.152791	30.267446	2015	11	11	90	36	20	33	1	1350	641	265	444	59534	465537		821291	1189601	32048	8133	20149	96431	1346362	64569	1339	423211	4856	37693	22591	36445	374162	19122	8005	29342	120967	43731	7155	17458	23549	8873	21070	82224		1189601	12025	22328
330000	浙江	1	120.152791	30.267446	2016	11	11	89	36	19	33	1	1378	655	274	449	62212	483481		951472	1307844	32194	8113	20527	128487	1497165	67211	1260	434321	5208	44305	25963	51124	430888	20961	8853	32749	152078	53401	8191	18739	24772	9787	25203	82151		1307844	12158	20802
330000	浙江	1	120.152791	30.267446	2017	11	11	89	37	19	32	1	1378	641	274	463	65778	536493		1190194	1599310	32297	8262	21289	131307	1792465	71386	1308	473283	6483	57301	31988	76660	536211	24856	10786	41415	206460	67948	9869	23451	27584	11551	30861	83064		1599310	12991	23365
330000	浙江	1	120.152791	30.267446	2018	11	11	89	37	19	32	1	1375	639	269	467	48323	480460		1064583	1659580	30476	8055	20803	130108	1593366	51007	841	424775	5240	51741	32133	55067	465896	24951	16965	46052	157725	61583	8556	26474	37929	12391	36470	77570		1659580	12986	19062
330000	浙江	1	120.152791	30.267446	2019	11	11	90	37	20	32	1	1360	619	259	482	45729	527013		1332836	1719850	28654	7848	20317	128909	1905578	48826	856	454683	5678	68111	39002	80752	613479	27954	15777	54133	190757	78935	10103	33452	46240	14637	42742	79461		1719850	12981	14759
330000	浙江	1	120.152791	30.267446	2020	11	11	90	37	20	32	1	1365	618	259	488	48515	593845		1634880	2087888	28492	7824	22336	130700	2277240	52432	944	501768	6281	87747	48213	112541	754359	33787	16626	63792	237068	103928	12567	41526	54244	16690	52742	79985		2087888	14145	14125
330000	浙江	1	120.152791	30.267446	2021	11	11	90	37	20	32	1	1364	618	258	488	48320	645388		1799374	2310258	27272	7586	22857	125109	2493082	52655	946	537947	6784	102958	54297	129498	832468	38151	16175	67064	265049	119559	13922	47171	55101	18336	57839	77162		2310258	15231	14153
330000	浙江	1	120.152791	30.267446	2010	11	11	90	32	22	35	1	1512	728	443	341	21038	300363	282444	364092	570258	27269	7830	14059	66077	685493	21038	1526	276974	3944	17919	12628	14967	133480	7549	2484	16748	50294	16517	4024	7194	16018	6922	5274	69993		570258	10193	19401
330000	浙江	1	120.152791	30.267446	2009	11	11	90	32	22	35	1	1513	735	445	333
330000	浙江	1	120.152791	30.267446	2008	11	11	90	32	22	35	1	1511	747	446	318
330000	浙江	1	120.152791	30.267446	2007	11	11	90	32	22	35	1	1516	750	439	313
330000	浙江	1	120.152791	30.267446	2006	11	11	90	32	22	35	1	1519	754	447	304
330000	浙江	1	120.152791	30.267446	2005	11	11	90	32	22	35	1	1525	752	461	298
330000	浙江	1	120.152791	30.267446	2004	11	11	90	32	22	35	1	1569	760	505	290
330000	浙江	1	120.152791	30.267446	2003	11	11	90	32	22	35	1	1598	783	526	275
330000	浙江	1	120.152791	30.267446	2002	11	11	88	30	22	35	1	1610	824	539	233
330000	浙江	1	120.152791	30.267446	2001	11	11	59	29	22	36	1	1610	836	549	211
330000	浙江	1	120.152791	30.267446	2000	11	11	62	26	24	37	1	1723	970	752	106
330000	浙江	1	120.152791	30.267446	1999	11	10	88	24	25			1770	989
330000	浙江	1	120.152791	30.267446	1998	11	10	88	24	25			1832	1006
330000	浙江	1	120.152791	30.267446	1997	11	10	88	24	25			1841
330000	浙江	1	120.152791	30.267446	1996	11	10	88	24	25			1842
330000	浙江	1	120.152791	30.267446	1995	11	10	87	23	24			1842
330000	浙江	1	120.152791	30.267446	1994	11	10	87	23	23			1843
330000	浙江	1	120.152791	30.267446	1993	11	9	86	20	22			1843
330000	浙江	1	120.152791	30.267446	1992	11	9	86	20	20			1844
330000	浙江	1	120.152791	30.267446	1991	11	9	86	19	17			3172
330000	浙江	1	120.152791	30.267446	1990	11	9	86	19	16
340000	安徽	1	117.284922	31.861184	2022	16	16	104	45	9	50		1522	1011	224	287
340000	安徽	1	117.284922	31.861184	2011	16	16	105	43	6	56		1522	914	343	265	9084	84137	71185	193694	214306	22844	9658	8489	31618	286915	9084	3108	65867	2210	12952	8114	6149	61007	4889	2547	11824	18656	7337	2322	4352	13538	6207	2653	44099		214306	9281	6782
340000	安徽	1	117.284922	31.861184	2012	16	16	105	43	6	56		1509	923	334	252	14004	92767	77343	217851	254386	21297	9352	7922	31665	324622	14004	3096	71928	2319	15424	9761	7572	74576	5414	3069	13254	24754	8913	2654	5033	12597	5458	3204	41592		254386	9916	6810
340000	安徽	1	117.284922	31.861184	2013	16	16	105	43	6	56		1508	927	330	251	13935	91946	75873	258328	308914	22046	9224	9784	46232	364209	25842	2405	71494	2426	16073	10242	6130	82267	5874	3393	12522	28508	12606	3043	5473	14217	8574	8852	47661		308914	9976	6700
340000	安徽	1	117.284922	31.861184	2014	16	16	105	43	6	56		1505	938	315	252	37105	108915	86596	321755	363443	22794	9095	11645	60798	467775	51112	2595	81904	2674	22319	12573	8843	107659	7192	3717	15438	39947	15405	3709	7797	15349	8994	11029	49519		363443	10036	6591
340000	安徽	1	117.284922	31.861184	2015	16	16	105	44	6	55		1494	946	303	245	51418	124592		388957	454812	22695	9076	12020	66364	564967	67845	2616	92414	3183	27029	15307	13734	136555	9009	4478	17223	52265	20225	4301	10042	16224	9301	13372	49844		454812	11111	7111
340000	安徽	1	117.284922	31.861184	2016	16	16	105	44	6	55		1488	953	289	246	57486	141615		452152	518794	22725	9054	9730	90950	651253	74581	2663	101640	3696	34345	18049	19282	166351	11076	5099	19504	64747	23937	5013	12809	16972	9484	14519	47486		518794	11826	6659
340000	安徽	1	117.284922	31.861184	2017	16	16	105	44	6	55		1486	965	275	246	93247	185151		594467	727017	22036	9278	9267	105267	872865	113629	2716	124605	5449	53227	23453	30019	230282	15319	5452	24983	90744	32816	6811	19115	18901	10105	18125	47114		727017	12738	7738
340000	安徽	1	117.284922	31.861184	2018	16	16	105	44	7	54	0	1488	968	271	249	93115	180608		632607	756610	22584	8952	10958	110584	906330	109576	1237	112646	5608	62462	24424	30440	242064	16738	3270	26697	90577	41985	6426	21003	25508	11564	21353	52752		756610	10417	6496
340000	安徽	1	117.284922	31.861184	2019	16	16	105	44	9	52	0	1498	968	271	259	91691	193725		661092	786202	23131	8625	12650	115900	946508	108730	1231	116544	5551	71766	25554	34281	252193	17297	3243	28027	99194	44132	7114	21340	25780	11490	21037	52004		786202	8096	5254
340000	安徽	1	117.284922	31.861184	2020	16	16	104	45	9	50	0	1501	968	271	262	96705	254409		809714	998274	22520	8507	13666	117861	1160828	115230	1397	141296	5989	107387	31798	45235	307510	21335	3439	34455	137351	57701	9999	24591	28272	12244	23232	52367		998274	10836	6434
340000	安徽	1	117.284922	31.861184	2021	16	16	104	45	9	50		1512	997	239	276	98829	295077		920156	1150433	20050	8083	16224	119272	1314062	118485	1518	155998	6016	133363	36342	55161	346360	24682	3709	39132	164694	69678	11682	27497	29118	12094	25514	53019		1150433	12109	6580
340000	安徽	1	117.284922	31.861184	2010	17	17	105	44	5	56		1523	912	349	262	5435	74403	64457	162753	171775	22789	9747	8207	30073	242591	5435	3132	59271	2054	9946	6140	5499	46945	4453	1979	9396	12280	5453	1891	3269	13065	6077	2280	44026		171775	8314	6601
340000	安徽	1	117.284922	31.861184	2009	17	17	105	44	5	56		1520	905	357	258
340000	安徽	1	117.284922	31.861184	2008	17	17	105	44	5	56		1523	908	361	254
340000	安徽	1	117.284922	31.861184	2007	17	17	105	44	5	56		1519	912	352	246
340000	安徽	1	117.284922	31.861184	2006	17	17	105	44	5	56		1625	924	450	242
340000	安徽	1	117.284922	31.861184	2005	17	17	105	44	5	56		1696	948	498	241
340000	安徽	1	117.284922	31.861184	2004	17	17	105	44	5	56		1776	968	634	234
340000	安徽	1	117.284922	31.861184	2003	17	17	105	44	5	56		1936	997	710	220
340000	安徽	1	117.284922	31.861184	2002	17	17	105	44	5	56		1996	1020	747	220
340000	安徽	1	117.284922	31.861184	2001	17	17	61	44	5	56		1988	1003	764	212
340000	安徽	1	117.284922	31.861184	2000	17	17	61	45	5	56		1841	973	876	209
340000	安徽	1	117.284922	31.861184	1999	16	14	106	42	8			1840	903
340000	安徽	1	117.284922	31.861184	1998	16	12	105	39	10			1870	898
340000	安徽	1	117.284922	31.861184	1997	16	11	105	38	11			1867
340000	安徽	1	117.284922	31.861184	1996	16	11	105	38	10			1864
340000	安徽	1	117.284922	31.861184	1995	16	10	103	35	10			1861
340000	安徽	1	117.284922	31.861184	1994	16	10	103	35	10			1858
340000	安徽	1	117.284922	31.861184	1993	16	10	103	35	9			1855
340000	安徽	1	117.284922	31.861184	1992	16	10	103	35	8			1767
340000	安徽	1	117.284922	31.861184	1991	16	9	105	33	9			2552
340000	安徽	1	117.284922	31.861184	1990	16	9	105	33	9			3336
350000	福建	0	119.295144	26.100779	2022	9	9	84	31	11	42		1108	653	252	203
350000	福建	0	119.295144	26.100779	2011	9	9	85	26	14	45		1102	600	329	173	14630	108678	97851	232899	278412	25724	8020	11053	32998	356207	14630	3038	88371	6442	10827	8393	7823	84609	5848	3311	11291	25715	8801	2667	5453	12276	6064	4622	46026		278412	10648	8491
350000	福建	0	119.295144	26.100779	2012	9	9	85	26	14	45		1104	609	320	175	19288	119832	106976	259971	319214	26005	8032	11200	34640	399091	19288	3127	97279	6570	12856	9333	8875	100295	6455	3535	12038	30609	9824	2923	5919	12618	6127	5082	46338		319214	11333	8819
350000	福建	0	119.295144	26.100779	2013	9	9	85	26	14	45		1104	616	313	175	19741	104108	93986	269612	388402	27624	8562	14920	43075	393461	22137	2157	86140	6096	10122	8976	6636	97491	6430	3535	10048	29040	12126	3028	5993	13974	7483	7234	58350		388402	11238	9050
350000	福建	0	119.295144	26.100779	2014	9	9	85	28	13	44		1104	628	301	175	30243	146990	129271	388842	457591	29242	9092	18640	51510	566075	33397	3101	119932	6860	17719	13425	11738	155845	9158	3535	14794	48347	17502	3975	9326	16174	8201	9927	63119		457591	11143	9281
350000	福建	0	119.295144	26.100779	2015	9	9	85	28	13	44		1105	633	294	178	37796	164644		461980	556220	29103	9117	19023	50957	664420	41418	3241	132615	7073	22420	15702	16932	193733	10556	4432	16047	62383	21860	4419	11346	16785	8362	11493	63603		556220	11966	9586
350000	福建	0	119.295144	26.100779	2016	9	9	85	28	13	44		1105	638	288	179	43405	176046		532297	636091	29071	9109	18744	58733	751748	47858	2981	138926	6888	28007	16912	22801	230843	11574	4938	17417	76540	27025	4834	13098	17130	8162	12883	62931		636091	12053	8969
350000	福建	0	119.295144	26.100779	2017	9	9	85	29	12	44		1105	642	284	179	50706	198812		620532	748141	28939	9183	18185	65602	870050	55999	3024	152699	7465	36498	19128	31233	274120	13252	5360	19921	90980	34023	5574	15312	18066	8546	16348	62502		748141	12632	9021
350000	福建	0	119.295144	26.100779	2018	9	9	85	29	12	44	0	1106	651	272	183	42810	155460		547347	783930	27834	8450	17332	68128	745617	47123	1567	116023	6582	32300	16714	32791	236338	12861	3347	18144	69411	27310	4849	15468	20876	6262	19022	58629		783930	12629	6924
350000	福建	0	119.295144	26.100779	2019	9	9	85	29	12	44	0	1107	653	270	184	46383	187183		707731	819718	26728	7717	16480	70654	941297	51198	1569	135044	6424	45254	19663	46518	317460	14732	3773	21837	99758	40404	6224	17847	22421	6777	25113	59281		819718	12626	4828
350000	福建	0	119.295144	26.100779	2020	9	9	85	29	12	44	0	1107	658	264	185	54003	221019		881956	1031865	26700	7706	18154	72553	1156978	59673	1811	158080	6853	55581	23530	70248	404678	16900	4733	26042	124636	54197	7619	20506	23600	8314	30424	59553		1031865	9763	4780
350000	福建	0	119.295144	26.100779	2021	9	9	84	31	11	42		1102	655	252	195	60339	254822		1070335	1265024	23910	6841	18331	71390	1385496	66846	1773	179721	7179	67623	27692	82325	529008	20326	4247	31092	141003	68597	8769	24256	23515	8760	37098	55666		1265024	10051	4649
350000	福建	0	119.295144	26.100779	2010	9	9	85	26	14	45		1102	595	334	173	11042	95001	86076	201768	231539	25545	8010	10720	31997	307811	11042	2866	76980	6230	8925	7383	6537	66702	5055	2596	10014	20864	7901	2334	4856	11898	6161	3829	45638		231539	9489	8171
350000	福建	0	119.295144	26.100779	2009	9	9	85	26	14	45		1102	591	338	173
350000	福建	0	119.295144	26.100779	2008	9	9	85	26	14	45		1101	590	338	173
350000	福建	0	119.295144	26.100779	2007	9	9	85	26	14	45		1101	591	320	172
350000	福建	0	119.295144	26.100779	2006	9	9	85	26	14	45		1104	591	322	173
350000	福建	0	119.295144	26.100779	2005	9	9	85	26	14	45		1101	593	323	167
350000	福建	0	119.295144	26.100779	2004	9	9	85	26	14	45		1104	605	328	153
350000	福建	0	119.295144	26.100779	2003	9	9	85	26	14	45		1111	608	334	151
350000	福建	0	119.295144	26.100779	2002	9	9	86	27	14	45		1104	621	335	130
350000	福建	0	119.295144	26.100779	2001	9	9	60	25	14	46		1110	623	346	123
350000	福建	0	119.295144	26.100779	2000	9	9	60	25	14	46		943	628	367	113
350000	福建	0	119.295144	26.100779	1999	9	9	84	24	14			976	600
350000	福建	0	119.295144	26.100779	1998	9	8	84	23	15			980	600
350000	福建	0	119.295144	26.100779	1997	9	8	84	23	15			973
350000	福建	0	119.295144	26.100779	1996	9	8	82	21	15			972
350000	福建	0	119.295144	26.100779	1995	9	7	81	18	16			972
350000	福建	0	119.295144	26.100779	1994	9	7	81	18	15			972
350000	福建	0	119.295144	26.100779	1993	9	6	81	17	14			971
350000	福建	0	119.295144	26.100779	1992	9	6	81	17	12			960
350000	福建	0	119.295144	26.100779	1991	9	6	81	17	10			967
350000	福建	0	119.295144	26.100779	1990	9	6	81	17	10			966
360000	江西	1	115.909228	28.675696	2022	11	11	100	27	12	61		1578	832	560	186
360000	江西	1	115.909228	28.675696	2011	11	11	100	19	11	70		1539	794	602	143	8712	57279	51193	133364	130247	24614	9327	5821	29346	199355	8712	4052	43365	3776	6086	5846	2161	31922	3062	1352	7192	9839	4187	1760	3614	8914	7095	2357	44063		130247	7613	4326
360000	江西	1	115.909228	28.675696	2012	11	11	100	19	11	70		1540	802	596	142	14632	67680	58982	166966	176556	25521	9366	6315	31520	249278	14632	4144	50775	4063	8698	8396	3182	46982	3404	2300	9260	16335	5479	2164	4751	9436	7351	2899	45027		176556	9078	4487
360000	江西	1	115.909228	28.675696	2013	11	11	100	20	10	70		1546	807	594	145	14762	58424	51314	182915	199348	29310	9563	8635	41064	256101	18842	3635	44179	3758	7110	8097	2506	44458	3291	2688	7337	15567	6936	2414	3892	13457	9845	5098	55679		199348	8590	4856
360000	江西	1	115.909228	28.675696	2014	11	11	100	20	10	70		1548	816	587	145	26282	72526	61624	227755	222139	33100	9760	10955	50609	326563	31064	4114	53806	4042	10902	10462	4287	63083	4085	3076	9457	24079	8546	2755	5517	14149	10130	6084	56925		222139	8101	5224
360000	江西	1	115.909228	28.675696	2015	11	11	100	22	10	68		1552	820	582	150	35623	83082		266812	277496	33047	9782	10238	54954	385517	40974	4168	60422	4532	14359	12533	6905	80263	4920	3467	10783	33561	9574	3018	7082	14760	10167	6586	57443		277496	8938	6464
360000	江西	1	115.909228	28.675696	2016	11	11	100	24	11	65		1555	824	579	152	48568	97702		318382	344148	33154	9699	10369	67282	464652	55064	4166	67565	5248	21165	14501	11354	104265	5988	3238	12404	44630	11727	3416	8882	15676	10410	7479	57474		344148	9134	6693
360000	江西	1	115.909228	28.675696	2017	11	11	100	25	11	64		1561	825	579	157	60700	123257		389056	439890	32792	9746	9721	80864	573013	69269	4354	79759	7228	32400	17798	18582	134553	7560	3509	14987	59671	15488	4145	10760	16699	10627	9369	56255		439890	9764	7105
360000	江西	1	115.909228	28.675696	2018	11	11	100	26	11	63	0	1567	827	578	162	63469	100611		353752	436704	31023	9108	9214	85556	517832	70224	2998	63136	7566	27569	17144	15310	119751	6697	1649	13547	48714	16779	3033	7990	19188	8524	10752	57261		436704	8864	5131
360000	江西	1	115.909228	28.675696	2019	11	11	100	27	11	62	0	1563	828	570	165	64092	113782		392322	433517	29254	8469	8708	90248	570196	70862	3006	69191	7415	34744	18704	19117	137446	7384	1670	15933	58559	19027	3608	9237	19511	8166	11180	55436		433517	7963	3157
360000	江西	1	115.909228	28.675696	2020	11	11	100	27	12	61	0	1566	830	568	168	77906	155567		532363	621069	29282	8492	9362	97631	765836	86027	4045	89404	8060	54839	24805	31528	201735	10151	2018	21157	86737	27219	5182	12405	21670	8687	14443	55724		621069	9660	3429
360000	江西	1	115.909228	28.675696	2021	11	11	100	27	12	61		1570	834	562	174	81454	184226		614162	741284	25563	7896	8956	96143	879842	89753	4064	101578	8564	70902	27726	39574	242250	12329	2144	23961	103174	33351	6374	14219	22316	8508	17659	51396		741284	10329	3713
360000	江西	1	115.909228	28.675696	2010	11	11	100	19	11	70		1539	788	610	141	6774	53604	48747	124181	112502	24706	9361	6303	31687	184559	6774	4077	40899	3771	4857	4873	1884	25660	3145	1132	6077	7406	3999	1668	3047	9741	7984	2303	45262		112502	7456	4232
360000	江西	1	115.909228	28.675696	2009	11	11	99	19	10	70		1535	778	620	137
360000	江西	1	115.909228	28.675696	2008	11	11	99	19	10	70		1530	770	627	133
360000	江西	1	115.909228	28.675696	2007	11	11	99	19	10	70		1528	768	620	132
360000	江西	1	115.909228	28.675696	2006	11	11	99	19	10	70		1526	767	621	131
360000	江西	1	115.909228	28.675696	2005	11	11	99	19	10	70		1550	773	647	123
360000	江西	1	115.909228	28.675696	2004	11	11	99	19	10	70		1549	771	651	120
360000	江西	1	115.909228	28.675696	2003	11	11	99	19	10	70		1548	770	651	120
360000	江西	1	115.909228	28.675696	2002	11	11	99	19	10	70		1615	789	712	107
360000	江西	1	115.909228	28.675696	2001	11	11	80	19	10	70		1639	786	737	111
360000	江西	1	115.909228	28.675696	2000	11	11	80	19	10	70		1817	759	1036	98
360000	江西	1	115.909228	28.675696	1999	11	7	99	14	14			1816	700
360000	江西	1	115.909228	28.675696	1998	11	7	99	14	14			1811	671
360000	江西	1	115.909228	28.675696	1997	11	6	99	13	15			1731
360000	江西	1	115.909228	28.675696	1996	11	6	99	15	15			1758
360000	江西	1	115.909228	28.675696	1995	11	6	99	15	14			1784
360000	江西	1	115.909228	28.675696	1994	11	6	99	15	13			1810
360000	江西	1	115.909228	28.675696	1993	11	6	99	15	12			1837
360000	江西	1	115.909228	28.675696	1992	11	6	99	15	11			1839
360000	江西	1	115.909228	28.675696	1991	11	6	99	15	10			1846
360000	江西	1	115.909228	28.675696	1990	11	6	99	15	10
370000	山东	0	117.020359	36.668530	2022	16	16	136	58	26	52		1825	1072	57	696
370000	山东	0	117.020359	36.668530	2011	17	17	140	49	31	60		1857	1118	128	611	21777	263597	227550	547125	649565	36470	12117	13739	120608	832499	21777	5210	220014	2326	36047	19284	16417	219046	16409	4859	22808	46418	15966	3876	15525	20908	15893	5263	124453		649565	15687	16416
370000	山东	0	117.020359	36.668530	2012	17	17	138	48	30	60		1824	1094	113	617	29760	276205	235787	600099	722344	36366	12085	13545	121724	906064	29760	5183	228076	2528	40418	21757	18621	252083	16993	6168	24972	53847	17830	4213	17604	21213	15981	6234	122583		722344	16925	16929
370000	山东	0	117.020359	36.668530	2013	17	17	137	48	29	60		1826	1107	91	628	28072	218082	188123	605737	770702	38788	12252	14727	137979	851891	40978	3733	183231	2399	29959	21632	10079	236206	12168	5841	21817	49917	40568	5025	11901	24364	18572	11541	127801		770702	15794	15826
370000	山东	0	117.020359	36.668530	2014	17	17	137	51	28	58		1826	1114	81	631	34118	258436	213474	750280	819061	41210	12420	15909	154234	1042834	48678	3759	208334	2947	44962	27638	16620	310631	14296	5514	28633	74033	48629	5898	16531	24931	18638	13593	128569		819061	14662	14722
370000	山东	0	117.020359	36.668530	2015	17	17	137	51	28	58		1826	1115	75	636	52579	299597		917722	1048450	40919	12412	15919	152198	1269898	69181	3726	235765	3734	58283	33779	25610	403965	17774	6952	32596	101010	59213	6534	22923	25908	18964	15590	128391		1048450	17766	14991
370000	山东	0	117.020359	36.668530	2016	17	17	137	54	27	56		1826	1106	73	647	86617	376382		1189066	1344176	44903	12826	18819	231341	1652065	106857	3776	284344	6094	84503	42742	39025	543508	23469	10033	40442	141897	78175	8272	30633	31676	21068	21732	133819		1344176	20899	14269
370000	山东	0	117.020359	36.668530	2017	17	17	137	55	26	56		1824	1094	70	660	114194	471201		1429606	1676178	48352	12306	20929	257236	2015001	140418	3780	342582	8468	118990	52752	53407	661406	29390	12053	49233	177737	96850	9900	37021	35311	21775	27862	136066		1676178	18645	15208
370000	山东	0	117.020359	36.668530	2018	16	16	137	56	27	54	0	1824	1092	68	664	105433	439203		1362081	1829322	47865	12260	19156	253581	1906717	129659	2358	310428	6280	124512	52848	58722	598403	28234	5783	51380	171491	93529	10758	33873	43057	18784	37583	129035		1829322	16429	12276
370000	山东	0	117.020359	36.668530	2019	16	16	137	57	27	53	0	1824	1087	68	669	100155	544613		1664599	1982466	47378	12213	17384	249926	2309367	125306	2558	354725	6939	185133	66140	81022	728784	34177	8141	62011	232002	119160	14663	39141	52077	20243	43350	133795		1982466	14213	9344
370000	山东	0	117.020359	36.668530	2020	16	16	136	58	26	52	0	1822	1072	57	693	127605	666397		2048424	2483474	47480	12417	18876	280179	2842426	160524	2795	416009	7884	245179	82583	105443	906404	41439	9842	73834	297319	153680	20713	47685	63276	22428	50216	135173		2483474	16606	9597
370000	山东	0	117.020359	36.668530	2021	16	16	136	58	26	52		1825	1072	57	696	141976	760058		2359360	2928918	39744	10836	14014	267882	3261394	176234	2759	454350	9284	299775	94666	130314	1063047	49282	11654	84204	356901	188496	26330	54892	65005	20417	55878	117906		2928918	18800	10019
370000	山东	0	117.020359	36.668530	2010	17	17	140	49	31	60		1874	1118	156	600	16083	251875	219456	505592	592306	36621	12145	13530	118948	773550	16083	5154	212151	2151	32419	17174	15138	194517	16745	3901	20209	39873	14485	3683	13944	20774	15810	4992	124347		592306	14696	16133
370000	山东	0	117.020359	36.668530	2009	17	17	140	49	31	60		1872	1096	269	507
370000	山东	0	117.020359	36.668530	2008	17	17	140	49	31	60		1868	1111	270	487
370000	山东	0	117.020359	36.668530	2007	17	17	140	49	31	60		1869	1118	269	481
370000	山东	0	117.020359	36.668530	2006	17	17	140	49	31	60		1932	1190	275	466
370000	山东	0	117.020359	36.668530	2005	17	17	140	49	31	60		1931	1194	276	460
370000	山东	0	117.020359	36.668530	2004	17	17	140	49	31	60		1941	1223	293	423
370000	山东	0	117.020359	36.668530	2003	17	17	139	48	31	60		1928	1237	294	395
370000	山东	0	117.020359	36.668530	2002	17	17	139	48	31	60		1927	1253	289	372
370000	山东	0	117.020359	36.668530	2001	17	17	91	48	31	60		1918	1225	323	356
370000	山东	0	117.020359	36.668530	2000	17	17	92	47	31	61		2207	1351	627	319
370000	山东	0	117.020359	36.668530	1999	17	15	139	45	33			2362	1439
370000	山东	0	117.020359	36.668530	1998	17	15	139	45	33			2366	1432
370000	山东	0	117.020359	36.668530	1997	17	15	139	45	33			2375
370000	山东	0	117.020359	36.668530	1996	17	14	139	44	34			2383
370000	山东	0	117.020359	36.668530	1995	17	14	139	44	33			2391
370000	山东	0	117.020359	36.668530	1994	17	14	139	44	32			2399
370000	山东	0	117.020359	36.668530	1993	17	12	135	37	31			2407
370000	山东	0	117.020359	36.668530	1992	17	12	135	37	28
370000	山东	0	117.020359	36.668530	1991	16	11	133	34	25
370000	山东	0	117.020359	36.668530	1990	16	11	133	34	23
410000	河南	0	113.753602	34.765515	2022	17	17	157	54	21	82		2458	1180	586	692
410000	河南	0	113.753602	34.765515	2011	17	17	159	50	21	88		2381	1011	852	518	15105	139078	126806	256627	269535	40660	11833	5687	83095	410810	15105	7933	117274	1599	12272	6060	5462	62431	8381	1972	10479	14815	6533	2496	4543	22915	25218	3856	81466		269535	9937	10435
410000	河南	0	113.753602	34.765515	2012	17	17	159	50	21	88		2399	1014	827	558	15825	142271	129139	267180	283009	40960	11827	5568	83912	425276	15825	7882	119630	1627	13132	6302	6434	67285	8671	2033	11360	16271	7005	2592	4790	23071	25235	4574	81557		283009	10255	10604
410000	河南	0	113.753602	34.765515	2013	17	17	159	50	21	88		2406	1085	755	566	15107	120655	107811	389834	341497	53995	13063	6346	109624	525596	25807	5741	100313	2181	12844	9392	4809	99916	11136	2630	14387	22923	24110	4033	6898	40079	34020	13048	93959		341497	10364	10552
410000	河南	0	113.753602	34.765515	2014	17	17	158	50	21	87		2420	1103	718	599	34473	139984	124474	449315	399985	67030	14299	7123	135335	623772	45427	6353	116185	2402	15510	11185	6306	118451	12223	3226	17160	29737	27150	4614	8029	42309	37933	15757	103815		399985	10473	10499
410000	河南	0	113.753602	34.765515	2015	17	17	158	51	21	86		2433	1105	703	625	45044	158960		559206	535639	66905	14464	8100	138102	763210	57527	6487	127691	2892	22488	14402	11964	172392	14547	4159	22377	45465	36961	6094	11089	44940	38881	17609	105245		535639	14213	11469
410000	河南	0	113.753602	34.765515	2016	17	17	158	52	21	85		2435	1120	682	633	46778	149863		620138	580619	66825	14465	8342	146528	816779	58830	4761	110992	2778	32006	16364	18203	206121	12911	4891	27501	57916	39894	7072	13368	45623	36862	15552	105134		580619	15632	10217
410000	河南	0	113.753602	34.765515	2017	17	17	158	52	21	85		2441	1151	640	650	76844	174154		713946	695953	64467	14337	7390	182797	964944	90759	4746	124077	3753	42315	18979	25564	257404	15029	4921	31673	71012	47284	7865	15432	46326	36494	18163	103148		695953	14556	9733
410000	河南	0	113.753602	34.765515	2018	17	17	158	52	21	85	0	2451	1173	618	660	125178	223621		1055586	896884	67924	14148	8875	204050	1404385	160573	3588	138461	4971	78034	26433	56112	408979	21284	3001	46303	126282	75709	9631	25048	60451	20369	34229	104927		896884	12610	8624
410000	河南	0	113.753602	34.765515	2019	17	17	158	53	22	83	0	2451	1173	618	660	122388	231246		1065184	1097816	71380	13960	10360	225302	1418818	156664	3314	140757	4965	83586	26723	56383	415436	21297	2723	47074	129595	77074	11120	24305	60178	20560	33538	103526		1097816	10663	7515
410000	河南	0	113.753602	34.765515	2020	17	17	158	53	22	83	0	2453	1181	610	662	136573	281552		1234139	1324372	70427	13874	11363	232228	1652264	171732	3435	159715	5337	114702	31923	66983	500883	24403	2920	54504	158736	92406	14625	27288	62366	19422	36426	104458		1324372	12180	8037
410000	河南	0	113.753602	34.765515	2021	17	17	157	54	21	82		2457	1178	606	673	159565	346209		1447943	1631330	64553	12231	11274	234329	1953717	196302	3917	187304	6414	150546	38258	81183	610860	30183	3146	62838	195476	112493	19130	31719	65927	16709	42011	99301		1631330	13812	8743
410000	河南	0	113.753602	34.765515	2010	17	17	159	50	21	88		2371	949	929	493	14315	136662	125140	249744	258797	40774	11837	5650	83663	400721	14315	7952	115632	1556	11522	5785	5266	58769	8240	1694	9330	13289	6207	2406	4445	22900	26174	3750	81489		258797	9702	10237
410000	河南	0	113.753602	34.765515	2009	17	17	159	50	21	88		2361	904	978	479
410000	河南	0	113.753602	34.765515	2008	17	17	159	50	21	88		2358	856	1033	469
410000	河南	0	113.753602	34.765515	2007	17	17	159	50	21	88		2356	848	1032	464
410000	河南	0	113.753602	34.765515	2006	17	17	159	50	21	88		2355	832	1051	460
410000	河南	0	113.753602	34.765515	2005	17	17	159	50	21	88		2299	841	1054	392
410000	河南	0	113.753602	34.765515	2004	17	17	159	50	21	88		2451	865	1244	342
410000	河南	0	113.753602	34.765515	2003	17	17	158	48	21	89		2440	866	1234	328
410000	河南	0	113.753602	34.765515	2002	17	17	158	48	21	89		2422	869	1231	301
410000	河南	0	113.753602	34.765515	2001	17	17	110	48	21	89		2430	871	1252	295
410000	河南	0	113.753602	34.765515	2000	17	17	110	48	21	89		2031	844	1285	287
410000	河南	0	113.753602	34.765515	1999	17	15	158	46	23			2043	697
410000	河南	0	113.753602	34.765515	1998	17	15	158	46	23			2144	758
410000	河南	0	113.753602	34.765515	1997	17	14	158	44	24			2147
410000	河南	0	113.753602	34.765515	1996	17	13	157	41	25			2146
410000	河南	0	113.753602	34.765515	1995	17	13	157	41	23			2145
410000	河南	0	113.753602	34.765515	1994	17	13	157	41	23			2144
410000	河南	0	113.753602	34.765515	1993	17	12	157	39	19			2143
410000	河南	0	113.753602	34.765515	1992	17	12	157	39	15
410000	河南	0	113.753602	34.765515	1991	17	12	157	39	15
410000	河南	0	113.753602	34.765515	1990	17	12	157	39	14
420000	湖北	1	114.341861	30.546498	2022	13	12	103	39	26	35	2	1257	761	161	335
420000	湖北	1	114.341861	30.546498	2011	13	12	103	38	24	38	2	1233	742	194	297	10342	92609	74358	279162	273217	38153	10396	10394	49953	382113	10342	5222	66246	2890	18251	9176	7334	91518	7701	2410	15300	24208	13027	4117	8639	16753	11107	4806	63066		273217	12340	9189
420000	湖北	1	114.341861	30.546498	2012	13	12	103	38	24	38	2	1232	746	188	298	15682	102353	80549	317929	322331	39425	10520	11374	52314	435964	15682	5384	71998	3167	21804	11904	9085	106428	8594	3238	17674	31783	15165	4644	9659	17743	11243	5913	64856		322331	13698	9424
420000	湖北	1	114.341861	30.546498	2013	13	12	103	38	24	38	2	1232	757	175	300	14459	82924	66485	341365	375986	41032	10197	12410	62254	438748	22199	3749	60233	2969	16439	10062	7728	119635	10214	3215	15705	30386	20212	4821	9419	17774	11427	10128	65648		375986	12400	9248
420000	湖北	1	114.341861	30.546498	2014	13	12	103	39	24	37	2	1233	761	170	302	35773	107631	84000	424391	429641	42640	9874	13447	72193	567795	44612	4757	76294	3553	23631	14207	10810	151599	12083	3192	19929	44965	24724	5573	13000	19842	12353	11787	70884		429641	11102	9072
420000	湖北	1	114.341861	30.546498	2015	13	12	103	39	24	37	2	1233	761	168	304	47658	122743		507983	522899	41717	9873	13493	90402	678384	57476	4740	83366	3968	31367	18409	19146	183287	13308	4114	22570	68232	30688	6110	15665	20637	12415	12279	70607		522899	13203	8945
420000	湖北	1	114.341861	30.546498	2016	13	12	103	39	24	37	2	1234	759	168	307	64868	142150		576338	609683	41443	9810	13280	109140	783356	75829	4614	88664	4822	44807	21776	25832	207587	14747	4750	26387	85194	34873	6823	18537	21728	12794	13358	70234		609683	13062	8012
420000	湖北	1	114.341861	30.546498	2017	13	12	103	39	24	37	2	1234	761	165	308	85154	170969		687379	751526	40514	9921	14693	126848	943502	98049	4771	100481	5910	60677	25551	40205	248575	17027	4944	31630	109524	43452	7940	19963	23317	13545	16360	71581		751526	13511	8002
420000	湖北	1	114.341861	30.546498	2018	13	12	103	39	25	36	2	1235	762	163	310	55059	156392		696763	778172	40164	9900	13992	132995	908214	68990	2579	92277	5520	57256	22591	39431	257986	17622	2875	31427	93706	56306	8162	20009	25978	12539	23539	69421		778172	11650	7403
420000	湖北	1	114.341861	30.546498	2019	13	12	103	39	25	36	2	1249	760	162	327	57579	182723		766643	804818	39815	9879	13291	139142	1006945	72337	2711	100948	5593	74766	25439	50017	276174	18322	2804	34986	113372	62116	9743	20763	27838	12768	24354	71894		804818	9788	6804
420000	湖北	1	114.341861	30.546498	2020	13	12	103	39	26	35	2	1251	761	161	329	67468	225063		890734	968729	42109	10381	15574	146472	1183265	83408	2977	114737	5826	102993	30590	64252	314974	19944	3305	39805	146105	71496	11806	23830	30650	13404	26551	76612		968729	10497	6564
420000	湖北	1	114.341861	30.546498	2021	13	12	103	39	26	35	2	1255	761	161	333	78645	265878		1004301	1139615	38169	9285	15944	145811	1348824	95363	3044	123718	6160	134599	38829	79719	359049	23504	3729	43480	172973	79696	13738	26256	30743	12662	29435	72127		1139615	10813	6331
420000	湖北	1	114.341861	30.546498	2010	13	12	103	38	24	38	2	1230	741	199	290	7392	84630	68806	253804	239300	37450	10185	9363	49528	345826	7392	5026	61239	2541	15824	7489	7071	80274	7576	1457	12569	20117	11958	3794	7963	16426	10984	4486	61640		239300	11301	9338
420000	湖北	1	114.341861	30.546498	2009	13	12	103	38	24	38	2	1227	740	204	283
420000	湖北	1	114.341861	30.546498	2008	13	12	102	38	24	37	2	1228	733	210	285
420000	湖北	1	114.341861	30.546498	2007	13	12	102	38	24	37	2	1223	734	200	279
420000	湖北	1	114.341861	30.546498	2006	13	12	102	38	24	37	2	1219	732	200	277
420000	湖北	1	114.341861	30.546498	2005	13	12	102	38	24	37	2	1220	733	201	277
420000	湖北	1	114.341861	30.546498	2004	13	12	102	38	24	37	2	1236	738	214	274
420000	湖北	1	114.341861	30.546498	2003	13	12	102	38	24	37	2	1234	737	215	273
420000	湖北	1	114.341861	30.546498	2002	13	12	102	38	24	37	2	1234	738	215	272
420000	湖北	1	114.341861	30.546498	2001	13	12	64	38	24	37	2	1234	734	221	271
420000	湖北	1	114.341861	30.546498	2000	13	12	66	35	24	39	2	1329	860	466	283
420000	湖北	1	114.341861	30.546498	1999	12	11	101	34	25			1355	864
420000	湖北	1	114.341861	30.546498	1998	12	11	101	34	25			1388	856
420000	湖北	1	114.341861	30.546498	1997	12	10	101	33	26			1395
420000	湖北	1	114.341861	30.546498	1996	12	10	101	33	25			1648
420000	湖北	1	114.341861	30.546498	1995	12	10	101	33	24			1901
420000	湖北	1	114.341861	30.546498	1994	12	9	101	32	24			1913
420000	湖北	1	114.341861	30.546498	1993	14	9	99	29	22			1917
420000	湖北	1	114.341861	30.546498	1992	14	8	98	28	23			1929
420000	湖北	1	114.341861	30.546498	1991	15	8	98	27	22			1290
420000	湖北	1	114.341861	30.546498	1990	15	8	98	27	22			1965
430000	湖南	1	112.983810	28.112444	2022	14	13	122	36	19	60	7	1944	1134	388	422
430000	湖南	1	112.983810	28.112444	2011	14	13	122	35	16	64	7	2426	1121	1038	267	9819	80816	73246	224218	193955	40549	12915	7922	59512	314853	9819	7947	60303	4996	7570	4703	8872	50020	7277	1511	9699	13344	8151	3012	5450	14847	8291	4346	84695		193955	8723	8919
430000	湖南	1	112.983810	28.112444	2012	14	13	122	35	16	64	7	2388	1131	952	305	14280	83973	75841	245616	221798	40452	12832	8043	60744	343869	14280	7685	62901	5255	8132	4965	10525	63606	7023	1989	10734	15525	9677	3227	5675	14873	8263	4998	84536		221798	9522	8831
430000	湖南	1	112.983810	28.112444	2013	14	13	122	35	16	64	7	2407	1138	925	344	14170	80298	72066	322685	249735	42436	12889	9868	69476	417153	21150	7122	59905	5339	8232	6398	5672	91397	9228	2146	11361	24175	13489	3866	7827	21741	16035	14474	89742		249735	8920	8061
430000	湖南	1	112.983810	28.112444	2014	14	13	122	35	16	64	7	2414	1153	902	359	15675	82262	73431	327002	277672	44420	12946	11693	78208	424939	22396	7154	61075	5506	8831	6605	5984	90441	9435	2304	12376	24417	13860	3965	7789	21751	16014	14328	90708		277672	8317	7291
430000	湖南	1	112.983810	28.112444	2015	14	13	122	35	16	64	7	1911	1119	417	375	25373	86309		356272	321582	43579	12788	11645	78360	467954	35753	6836	62180	5419	12226	7907	8401	97477	9786	2996	13880	30928	16851	4441	10065	21891	16082	14899	89936		321582	9080	7088
430000	湖南	1	112.983810	28.112444	2016	14	13	122	35	16	64	7	1929	1135	401	393	33665	98947		420047	392705	43318	12712	11321	92603	552659	45660	7077	68334	5901	18051	10394	14495	126236	11439	3431	15675	44047	21059	4901	12840	22782	16435	16344	87558		392705	11014	7285
430000	湖南	1	112.983810	28.112444	2017	14	13	122	35	17	63	7	1927	1134	398	395	60149	118652		506224	502984	42006	12686	9830	117519	685025	76768	7413	75769	7490	28509	13482	22548	161068	12954	3570	19686	62762	28849	6036	14930	23726	16501	19582	83382		502984	12911	7841
430000	湖南	1	112.983810	28.112444	2018	14	13	122	36	17	62	7	1933	1138	392	403	58724	103144		519608	490212	43067	11636	10886	122860	681476	79198	3779	62538	6800	30795	13686	24880	154878	11646	2011	20714	65296	45379	6462	13286	31778	11858	24155	72337		490212	10480	6124
430000	湖南	1	112.983810	28.112444	2019	14	13	122	36	18	61	7	1937	1134	392	411	56616	103722		511960	477440	44128	10587	11941	128202	672298	77090	3575	63104	6798	30989	13531	24214	150912	11407	1928	21082	64185	45174	6644	12702	31653	11804	23584	71922		477440	8050	4408
430000	湖南	1	112.983810	28.112444	2020	14	13	122	36	18	61	7	1940	1133	392	415	66175	138136		626793	628510	44321	10735	12190	135348	831104	87971	4011	75839	7309	51860	17452	33795	191685	14484	2235	26286	90197	56458	8119	15915	34672	12511	27782	72523		628510	8776	4515
430000	湖南	1	112.983810	28.112444	2021	14	13	122	36	19	60	7	1943	1133	389	421	67656	167982		700112	738648	36541	9160	17076	134325	935750	88916	3529	81492	7284	76605	20313	42731	215189	16506	2342	29569	109270	66523	8595	17637	35911	11744	31077	70517		738648	8695	3834
430000	湖南	1	112.983810	28.112444	2010	14	13	122	34	16	65	7	2419	1109	1052	258	7708	80259	73324	209186	176147	40518	12923	7904	59661	297153	7708	8151	60339	4834	6935	4317	8381	40943	7331	1223	8182	11022	7042	2896	5317	14810	8274	4199	85249		176147	8080	8923
430000	湖南	1	112.983810	28.112444	2009	14	13	122	34	16	65	7	2409	1106	1056	247
430000	湖南	1	112.983810	28.112444	2008	14	13	122	34	16	65	7	2404	1101	1063	240
430000	湖南	1	112.983810	28.112444	2007	14	13	122	34	16	65	7	2403	1095	974	237
430000	湖南	1	112.983810	28.112444	2006	14	13	122	34	16	65	7	2407	1091	988	231
430000	湖南	1	112.983810	28.112444	2005	14	13	122	34	16	65	7	2409	1089	990	233
430000	湖南	1	112.983810	28.112444	2004	14	13	122	34	16	65	7	2576	1098	1146	226
430000	湖南	1	112.983810	28.112444	2003	14	13	122	34	16	65	7	2587	1098	1158	225
430000	湖南	1	112.983810	28.112444	2002	14	13	122	34	16	65	7	2583	1097	1159	221
430000	湖南	1	112.983810	28.112444	2001	14	13	88	34	16	65	7	2574	1087	1177	212
430000	湖南	1	112.983810	28.112444	2000	14	13	88	34	16	65	7	2353	1055	1310	209
430000	湖南	1	112.983810	28.112444	1999	14	13	122	34	16			2350	1003
430000	湖南	1	112.983810	28.112444	1998	14	12	122	33	17			2351	989
430000	湖南	1	112.983810	28.112444	1997	14	12	122	33	17			2299
430000	湖南	1	112.983810	28.112444	1996	14	11	122	32	18			2580
430000	湖南	1	112.983810	28.112444	1995	14	11	122	32	17			2861
430000	湖南	1	112.983810	28.112444	1994	14	10	122	30	19			3142
430000	湖南	1	112.983810	28.112444	1993	14	8	122	26	20			3423
430000	湖南	1	112.983810	28.112444	1992	14	8	122	26	19			3436
430000	湖南	1	112.983810	28.112444	1991	14	8	125	29	18
430000	湖南	1	112.983810	28.112444	1990	14	8	125	29	18
440000	广东	0	113.266530	23.132191	2022	21	21	122	65	20	34	3	1612	1112	11	489
440000	广东	0	113.266530	23.132191	2011	21	21	121	54	23	41	3	1585	1132	11	442	12030	299831	276666	596147	788631	40854	11661	11513	55349	908008	12030	2975	265396	8295	23165	22784	21644	248484	16672	3984	42356	84173	26966	4967	17530	31500	9139	7762	58186		788631	20166	36060
440000	广东	0	113.266530	23.132191	2012	21	21	121	56	23	39	3	1586	1131	11	444	15611	325016	298767	667820	884679	41463	11781	12675	57849	1008447	15611	3235	287010	8522	26249	25569	25038	285282	18283	4759	46107	96324	30938	5406	18981	32611	9397	9290	59835		884679	21074	36040
440000	广东	0	113.266530	23.132191	2013	21	21	121	58	23	37	3	1585	1128	11	446	14519	334528	310589	735691	993378	43890	11762	17590	85240	1084738	23045	2794	300938	8431	23939	26662	27126	291131	18606	5992	41719	131863	35982	5549	17589	36113	10362	14695	68194		993378	20495	31234
440000	广东	0	113.266530	23.132191	2014	21	21	119	61	21	34	3	1587	1128	11	448	23233	394595	362972	877443	1102077	46317	11742	22505	112630	1295271	32259	3731	351166	9906	31623	32194	32964	354617	22232	7226	51159	152560	42616	6789	21772	39650	11075	16988	74744		1102077	19916	26427
440000	广东	0	113.266530	23.132191	2015	21	21	119	62	20	34	3	1584	1128	11	445	27876	414032		955114	1204941	46198	11916	23774	110193	1397022	37250	3979	365811	10013	36124	35068	38168	391401	24390	9547	54716	165240	46376	7237	23892	40628	11399	18220	77563		1204941	20962	26780
440000	广东	0	113.266530	23.132191	2016	21	21	121	64	20	34	3	1600	1128	11	461	31784	445873		1043763	1325287	46438	11971	24696	113028	1521420	41000	4003	389552	10423	43877	38161	44114	434221	27458	10272	58807	180052	51475	7746	25957	42108	11746	20781	79667		1325287	22050	26847
440000	广东	0	113.266530	23.132191	2017	21	21	121	64	20	34	3	1601	1124	11	466	37645	566416		1351026	1752016	46421	12147	24332	120171	1955087	47531	4116	490284	11150	63397	49662	63781	607193	32729	12751	70369	221659	75646	8941	32250	45292	12472	25782	80082		1752016	24617	27579
440000	广东	0	113.266530	23.132191	2018	21	21	122	65	20	34	3	1601	1123	11	467	34804	696146		2430350	2394816	46301	12542	24740	173722	3161300	41923	2401	572121	9714	116949	72787	165633	966082	52913	30364	117254	514187	194574	11067	62395	71352	17810	61695	80079		2394816	23258	24329
440000	广东	0	113.266530	23.132191	2019	21	21	122	65	20	34	3	1606	1114	11	481	38120	747589		2563447	3037617	46181	12937	25149	227272	3349156	45448	2643	613236	10171	126537	77590	172828	1043904	55598	29733	124439	535456	199286	12416	65169	72214	18401	63415	80672		3037617	21898	21079
440000	广东	0	113.266530	23.132191	2020	21	21	122	65	20	34	3	1611	1116	11	484	40563	795214		2690429	3203987	46408	13041	28965	233805	3526206	48290	2862	647485	10550	139563	82795	180484	1097327	59860	30521	132006	554117	209766	13668	68344	77498	19674	66685	84711		3203987	23506	21718
440000	广东	0	113.266530	23.132191	2021	21	21	122	65	20	34	3	1609	1112	11	486	41389	824091		2768676	3319738	44940	12598	28465	228415	3634156	49051	2757	661037	10724	155018	87924	185529	1135372	63847	31260	139385	560746	218332	14913	70169	78327	19354	68046	82365		3319738	25800	21599
440000	广东	0	113.266530	23.132191	2010	21	21	121	54	23	41	3	1581	1134	11	436	9650	271020	250848	522154	686522	40611	11593	11018	53080	802824	9650	2749	240121	7978	20172	20038	18622	205711	16105	3207	37573	72830	23373	4649	15975	30779	8949	7010	57333		686522	19443	35833
440000	广东	0	113.266530	23.132191	2009	21	21	121	54	23	41	3	1584	1137	11	436
440000	广东	0	113.266530	23.132191	2008	21	21	121	54	23	41	3	1584	1139	11	434
440000	广东	0	113.266530	23.132191	2007	21	21	121	54	23	41	3	1580	1137	4	432
440000	广东	0	113.266530	23.132191	2006	21	21	121	54	23	41	3	1579	1137	4	431
440000	广东	0	113.266530	23.132191	2005	21	21	121	54	23	41	3	1585	1145	4	429
440000	广东	0	113.266530	23.132191	2004	21	21	121	54	23	41	3	1612	1188	5	412
440000	广东	0	113.266530	23.132191	2003	21	21	122	54	23	42	3	1710	1318	5	380
440000	广东	0	113.266530	23.132191	2002	21	21	123	52	26	42	3	1844	1458	18	361
440000	广东	0	113.266530	23.132191	2001	21	21	76	48	31	42	3	1894	1511	25	351
440000	广东	0	113.266530	23.132191	2000	21	21	77	45	31	43	3	1612	1556	33	337
440000	广东	0	113.266530	23.132191	1999	21	21	122	43	33			1709	1570
440000	广东	0	113.266530	23.132191	1998	21	21	122	43	33			1707	1578
440000	广东	0	113.266530	23.132191	1997	21	21	122	43	33
440000	广东	0	113.266530	23.132191	1996	21	21	121	42	33
440000	广东	0	113.266530	23.132191	1995	21	21	120	42	32
440000	广东	0	113.266530	23.132191	1994	21	21	120	42	30
440000	广东	0	113.266530	23.132191	1993	20	20	119	40	18
440000	广东	0	113.266530	23.132191	1992	20	20	119	41	6
440000	广东	0	113.266530	23.132191	1991	20	20	118	40	4
440000	广东	0	113.266530	23.132191	1990	18	18	118	41	1
450000	广西	0	108.327546	22.815478	2022	14	14	111	41	10	48	12	1253	806	312	135
450000	广西	0	108.327546	22.815478	2011	14	14	109	34	7	56	12	1235	702	424	109	10310	38251	33204	189951	149865	40652	10683	8595	28717	238512	10310	3396	27108	2700	5047	5459	6508	54824	3177	1649	10235	18798	9020	2571	3417	17497	6573	3180	47043		149865	8192	6620
450000	广西	0	108.327546	22.815478	2012	14	14	109	34	7	56	12	1243	715	411	117	23041	39865	34152	211760	180309	41667	11034	8645	33011	274666	23041	3656	27725	2771	5713	6107	6952	67375	3466	1643	11034	22108	9959	2748	4093	17788	6644	3489	48354		180309	8029	6214
450000	广西	0	108.327546	22.815478	2013	14	14	110	36	7	55	12	1247	722	405	120	24217	34375	29645	202327	205270	42243	10794	9447	36860	260919	27508	2988	24216	2587	4730	5092	2546	64262	3472	1982	8447	18610	10361	2762	3541	18301	5387	6665	49444		205270	7490	5656
450000	广西	0	108.327546	22.815478	2014	14	14	110	36	7	55	12	1243	773	350	120	45757	41540	34025	247266	230232	42819	10555	10249	40708	334563	49601	3386	28087	2750	7515	6647	3851	84623	4103	2321	11513	25498	12613	3129	4709	20043	5745	7302	51127		230232	6952	5099
450000	广西	0	108.327546	22.815478	2015	14	14	110	37	8	53	12	1251	773	350	128	56320	48303		297964	290980	43387	10615	11204	46401	402587	61108	3443	31491	2885	10729	8512	6486	106962	5172	2972	13475	35285	15433	3496	6487	21541	6059	7962	53089		290980	7460	5174
450000	广西	0	108.327546	22.815478	2016	14	14	111	40	7	52	12	1246	788	330	128	69902	56504		348074	351445	41280	9329	13091	59335	474480	76497	3686	34750	3055	15299	10650	9612	131838	6264	2509	16006	46247	18547	3887	7572	22010	5021	8818	52212		351445	7052	4975
450000	广西	0	108.327546	22.815478	2017	14	14	111	40	7	52	12	1251	799	319	133	77842	64913		396587	409008	41509	8565	12566	67694	539342	85439	3854	38027	3328	20038	12514	13404	153421	7266	2703	18677	56993	21935	4344	8590	23151	5059	9168	51431		409008	7043	5452
450000	广西	0	108.327546	22.815478	2018	14	14	111	40	8	51	12	1251	806	312	133	74408	66474		423728	453115	42154	8668	11715	74770	564610	81016	2672	37551	3290	23669	13253	18658	142714	8451	2387	21498	68961	28686	4524	11192	26800	5822	11599	51867		453115	7050	5228
450000	广西	0	108.327546	22.815478	2019	14	14	111	41	9	49	12	1250	806	312	132	75901	80676		484926	497222	42799	8772	10864	81846	641503	83239	3257	44771	3399	29992	15801	23516	165974	10205	2781	26062	81127	32566	6432	13569	28171	6148	12679	51814		497222	7056	5005
450000	广西	0	108.327546	22.815478	2020	14	14	111	41	9	49	12	1251	806	312	133	81140	99060		574541	596654	44140	8900	11564	93483	754741	89695	3914	53555	3738	38744	20399	27898	196525	12713	3174	29889	100500	38701	8875	19648	32145	6598	14253	53777		596654	7855	5344
450000	广西	0	108.327546	22.815478	2021	14	14	111	41	10	48	12	1253	806	312	135	83339	113700		649648	684474	42605	8334	11247	100027	846687	92537	4123	59340	4084	47149	23792	32130	225206	15263	3792	32479	117239	43967	7630	27833	34342	6603	15897	53281		684474	8203	5540
450000	广西	0	108.327546	22.815478	2010	14	14	109	34	7	56	12	1234	702	424	108	4486	34038	30088	166446	117828	39786	10382	8098	28876	204970	4486	3079	24381	2628	3950	4634	5997	42383	2764	1249	9014	15392	8397	2376	2666	17126	6445	3005	44998		117828	7604	6217
450000	广西	0	108.327546	22.815478	2009	14	14	109	34	7	56	12	1232	702	424	106
450000	广西	0	108.327546	22.815478	2008	14	14	109	34	7	56	12	1231	702	424	105
450000	广西	0	108.327546	22.815478	2007	14	14	109	34	7	56	12	1230	702	366	104
450000	广西	0	108.327546	22.815478	2006	14	14	109	34	7	56	12	1230	700	368	104
450000	广西	0	108.327546	22.815478	2005	14	14	109	34	7	56	12	1232	699	369	106
450000	广西	0	108.327546	22.815478	2004	14	14	109	34	7	56	12	1396	748	515	72
450000	广西	0	108.327546	22.815478	2003	14	14	109	33	7	57	12	1396	748	515	72
450000	广西	0	108.327546	22.815478	2002	14	14	108	32	7	57	12	1388	750	515	62
450000	广西	0	108.327546	22.815478	2001	14	9	81	28	10	59	12	1410	749	537	63
450000	广西	0	108.327546	22.815478	2000	14	9	81	29	10	59	12	1360	745	616	67
450000	广西	0	108.327546	22.815478	1999	14	9	110	29	10			1360	718
450000	广西	0	108.327546	22.815478	1998	14	9	110	29	10			1363	703
450000	广西	0	108.327546	22.815478	1997	15	9	110	29	10			1360
450000	广西	0	108.327546	22.815478	1996	15	8	109	28	10
450000	广西	0	108.327546	22.815478	1995	15	8	108	28	9
450000	广西	0	108.327546	22.815478	1994	14	7	107	26	9
450000	广西	0	108.327546	22.815478	1993	14	6	105	23	8
450000	广西	0	108.327546	22.815478	1992	13	5	104	21	7
450000	广西	0	108.327546	22.815478	1991	13	5	104	21	7
450000	广西	0	108.327546	22.815478	1990	13	5	104	21	7
460000	海南	0	110.349228	20.017377	2022	4	4	25	10	5	4	6	218	175	21	22
460000	海南	0	110.349228	20.017377	2011	2	2	20	4	6	4	6	222	183	21	18	2115	6477	3398	34123	32016	3491	1389	838	4981	42715	2115	258	2826	314	3079	879	1083	9096	1354	275	4956	4340	1284	351	756	2156	782	712	6099		32016	2220	1162
460000	海南	0	110.349228	20.017377	2012	3	3	20	4	6	4	6	222	183	21	18	2964	7311	3582	38842	37505	3535	1386	909	5782	49117	2964	264	2991	327	3729	1059	1319	10842	1457	347	5586	5357	1478	387	892	2358	812	832	6116		37505	2361	1220
460000	海南	0	110.349228	20.017377	2013	3	3	20	4	6	4	6	224	182	21	21	3175	6373	3199	39238	40628	3922	1493	1298	9026	48786	3891	240	2661	345	3174	1127	855	10880	1362	424	4165	4543	1525	384	847	3110	1054	1343	7280		40628	2306	1240
460000	海南	0	110.349228	20.017377	2014	3	3	24	8	6	4	6	218	176	21	21	9122	7796	3827	46701	43752	4310	1600	1687	12270	63619	9897	341	3148	390	3969	1355	976	12427	1655	502	5526	5819	1835	475	1073	3435	1141	1605	8050		43752	2252	1259
460000	海南	0	110.349228	20.017377	2015	4	4	23	8	5	4	6	218	175	21	22	10167	9312		56616	55689	4326	1697	1764	12619	76095	11045	350	3450	422	5151	1631	1541	15881	1908	562	6642	8321	2342	568	1381	3653	1194	1798	8255		55689	2351	1296
460000	海南	0	110.349228	20.017377	2016	4	4	23	8	5	4	6	218	175	21	22	10899	10554		63470	63702	4359	1699	1809	13354	84923	11876	360	3833	438	5995	1777	1985	18000	2139	651	7578	9831	2771	662	1609	3819	1255	2027	8317		63702	2429	1339
460000	海南	0	110.349228	20.017377	2017	4	4	23	8	5	4	6	218	175	21	22	11912	13063		75423	77662	4355	1735	1665	14981	100398	12992	414	4279	514	7961	2070	2957	21265	2536	695	9511	12811	3471	854	1930	4158	1372	2426	8182		77662	2592	1395
460000	海南	0	110.349228	20.017377	2018	4	4	23	8	5	4	6	218	175	21	22	12389	13667		86417	90828	4231	1659	1515	14737	112473	13262	172	3719	418	9553	2254	5804	22146	2691	588	10393	14719	5537	876	3084	5239	1298	3140	7580		90828	2390	1233
460000	海南	0	110.349228	20.017377	2019	4	4	23	8	5	4	6	218	175	21	22	11343	15579		98620	103994	4107	1583	1365	14493	125542	12295	182	3949	460	11196	2560	6401	25360	3260	657	12254	18049	6085	1163	3713	5306	1296	3807	7549		103994	2187	1071
460000	海南	0	110.349228	20.017377	2020	4	4	25	10	5	4	6	218	175	21	22	11535	17239		111588	117573	4164	1618	1822	15185	140362	12577	209	4510	498	12249	2926	7860	29772	3674	821	13110	19885	7039	1366	3849	5771	1843	4337	8066		117573	2424	1230
460000	海南	0	110.349228	20.017377	2021	4	4	25	10	5	4	6	218	175	21	22	12041	22570		154386	166723	4153	1607	1868	14646	188997	13333	249	5822	680	16109	4893	11763	45597	5041	1404	15904	29742	9813	1798	4603	6236	2128	5903	7979		166723	2839	1538
460000	海南	0	110.349228	20.017377	2010	2	2	20	4	6	4	6	222	183	21	18	1588	5738	3233	30322	27164	3468	1368	815	4833	37648	1588	254	2684	295	2505	772	913	7622	1371	245	4022	3636	1178	311	645	2139	770	662	6036		27164	2166	1074
460000	海南	0	110.349228	20.017377	2009	2	2	20	4	6	4	6	222	183	21	18
460000	海南	0	110.349228	20.017377	2008	2	2	20	4	6	4	6	222	183	21	18
460000	海南	0	110.349228	20.017377	2007	2	2	20	4	6	4	6	222	183	21	18
460000	海南	0	110.349228	20.017377	2006	2	2	20	4	6	4	6	220	181	21	18
460000	海南	0	110.349228	20.017377	2005	2	2	20	4	6	4	6	218	180	20	18
460000	海南	0	110.349228	20.017377	2004	2	2	20	4	6	4	6	218	181	20	17
460000	海南	0	110.349228	20.017377	2003	2	2	20	4	6	4	6	218	181	20	17
460000	海南	0	110.349228	20.017377	2002	2	2	20	4	6	4	6	218	181	20	17
460000	海南	0	110.349228	20.017377	2001	2	2	17	3	7	4	6	315	200	90	18
460000	海南	0	110.349228	20.017377	2000	2	2	17	3	7	4	6	309	205	103	19
460000	海南	0	110.349228	20.017377	1999	2	2	20	3	7			308	204
460000	海南	0	110.349228	20.017377	1998	2	2	20	3	7			308	202
460000	海南	0	110.349228	20.017377	1997	2	2	20	3	7			308
460000	海南	0	110.349228	20.017377	1996	2	2	20	3	6			307
460000	海南	0	110.349228	20.017377	1995	2	2	20	3	5			306
460000	海南	0	110.349228	20.017377	1994	2	2	20	3	4			304
460000	海南	0	110.349228	20.017377	1993	2	2	20	3	3			303
460000	海南	0	110.349228	20.017377	1992	2	2	20	3	2			305
460000	海南	0	110.349228	20.017377	1991	2	2	20	3	1			305
460000	海南	0	110.349228	20.017377	1990	2	2	20	3	1			304
500000	重庆	1	106.551556	29.563009	2022			38	26		8	4	1031	625	161	245
500000	重庆	1	106.551556	29.563009	2011			38	19	2	15	4	1012	598	225	189	23935	50077	42141	149740	176841	16909	4459	4559	20984	223752	23935	3035	37103	2003	7936	5046	5215	53381	7222	1250	8470	16729	4486	1676	5101	8035	5933	2394	24802		176841	6042	4097
500000	重庆	1	106.551556	29.563009	2012			38	19	2	15	4	1012	604	220	188	35984	56330	47371	181851	224487	17062	4403	4939	23274	274165	35984	3085	42225	2061	8959	5431	6721	70126	10019	1525	9341	21127	5409	1868	6844	8815	6409	3156	25060		224487	6524	4234
500000	重庆	1	106.551556	29.563009	2013			38	19	2	15	4	1016	611	213	192	38591	53576	46457	201169	270582	17495	4220	6154	27633	293336	41484	2206	42594	1929	7119	5035	5775	80603	12436	2384	8709	20506	6947	1710	7613	10133	5337	5682	27518		270582	6224	4216
500000	重庆	1	106.551556	29.563009	2014			38	21	1	13	4	1023	610	207	206	55400	65200	54953	257403	316677	17928	4037	7369	31992	378003	59258	2557	50578	2161	10247	6615	8239	104519	16608	3242	10814	29351	8777	2181	10199	10854	5744	6896	29163		316677	5925	4198
500000	重庆	1	106.551556	29.563009	2015			38	23	1	11	4	1025	617	195	213	76130	72358		306389	392712	18037	4037	7571	32520	454877	80942	2654	55432	2294	12375	7840	11706	125316	21802	3478	12134	36399	10497	2552	12848	11938	5972	9173	29525		392712	6684	4345
500000	重庆	1	106.551556	29.563009	2016			38	26	1	8	4	1028	622	190	216	93974	80113		359017	460825	18073	4032	7429	42745	533104	99522	2734	60358	2424	15054	9316	15673	148631	26385	3565	13609	44328	12658	3058	15427	13339	6395	11155	29473		460825	7353	4051
500000	重庆	1	106.551556	29.563009	2017			38	26	0	8	4	1030	626	182	222	105628	87381		405566	520514	17847	4227	7117	48870	598575	111669	2655	64767	2616	17869	11134	19167	166014	29331	2976	15666	54829	15457	3728	16103	14573	6915	13588	29518		520514	7988	3443
500000	重庆	1	106.551556	29.563009	2018	0	0	38	26	0	8	4	1030	627	177	226	80653	77501		434842	518400	17476	4012	6832	48252	592996	84116	1428	55196	2291	19330	11711	22734	176115	26373	1818	16578	64049	21164	3162	17501	16561	6476	16975	29418		518400	6654	2897
500000	重庆	1	106.551556	29.563009	2019	0	0	38	26	0	8	4	1029	629	172	228	74990	78274		438105	516287	17104	3797	6546	47635	591369	78687	1292	53772	2231	21728	12578	23871	174491	24797	1906	17884	64823	21783	4142	16836	17374	6750	16681	29743		516287	5320	2351
500000	重庆	1	106.551556	29.563009	2020	0	0	38	26	0	8	4	1031	621	171	239	78978	86191		477551	566829	16483	3526	7132	48750	642720	83236	1381	57984	2371	25288	14260	27586	190309	25902	2033	20038	72995	24265	5145	17733	18374	6694	17272	29854		566829	6557	2340
500000	重庆	1	106.551556	29.563009	2021			38	26		8	4	1031	625	161	245	84170	97240		547179	652158	16172	3439	7338	49482	728589	89461	1359	63763	2435	30660	16789	34098	215801	28244	2267	25425	87976	29419	6787	19551	18786	6981	19118	29669		652158	6801	2223
500000	重庆	1	106.551556	29.563009	2010			40	19	2	17	4	1014	587	252	175	13097	43747	36798	121050	132525	16764	4469	4197	19939	177894	13097	3101	31729	1968	6949	4527	4051	37348	4795	1169	7133	12963	4026	1504	3408	7761	5897	2128	24340		132525	5799	4066
500000	重庆	1	106.551556	29.563009	2009			40	19	3	17	4	1009	578	267	164
500000	重庆	1	106.551556	29.563009	2008			40	19	3	17	4	1007	580	291	136
500000	重庆	1	106.551556	29.563009	2007			40	19	3	17	4	1026	589	300	129
500000	重庆	1	106.551556	29.563009	2006			40	19	4	17	4	1022	595	298	121
500000	重庆	1	106.551556	29.563009	2005			40	15	4	17	4	1081	608	353	112
500000	重庆	1	106.551556	29.563009	2004			40	15	4	17	4	1150	626	410	106
500000	重庆	1	106.551556	29.563009	2003			40	15	4	17	4	1259	648	497	106
500000	重庆	1	106.551556	29.563009	2002			40	15	4	17	4	1347	683	555	101
500000	重庆	1	106.551556	29.563009	2001			25	15	4	17	4	1446	680	664	98
500000	重庆	1	106.551556	29.563009	2000			26	14	4	18	4	1472	675	822	87
500000	重庆	1	106.551556	29.563009	1999			40	13	4			1465	637
500000	重庆	1	106.551556	29.563009	1998			40	13	4			1483	653
500000	重庆	1	106.551556	29.563009	1997			40	13	4			1440
500000	重庆	1	106.551556	29.563009	1996
500000	重庆	1	106.551556	29.563009	1995
500000	重庆	1	106.551556	29.563009	1994
500000	重庆	1	106.551556	29.563009	1993
500000	重庆	1	106.551556	29.563009	1992
500000	重庆	1	106.551556	29.563009	1991
500000	重庆	1	106.551556	29.563009	1990
510000	四川	1	104.075931	30.651651	2022	21	18	183	55	19	105	4	3101	2016	626	459
510000	四川	1	104.075931	30.651651	2011	21	18	181	44	14	119	4	4672	1816	2579	277	14322	76177	66190	275697	206310	53086	19555	16833	70412	366196	14322	5806	54709	5675	9987	7209	9386	56426	7217	1979	11056	18749	11302	3193	4327	19961	14169	4576	106147		206310	9082	7170
510000	四川	1	104.075931	30.651651	2012	21	18	181	45	14	118	4	4660	1831	2549	280	21429	79379	68414	302400	230936	54562	20076	17127	80507	403208	21429	5724	56827	5863	10965	8394	12209	63642	8006	2585	12171	24629	11851	3510	5066	21254	14881	6505	107697		230936	9627	7209
510000	四川	1	104.075931	30.651651	2013	21	18	183	48	14	117	4	4657	1853	2502	302	18954	68083	58275	305294	245798	58358	20090	18536	89862	392331	23412	4660	48284	5701	9808	7846	5120	56653	7794	2890	10927	25165	15817	3537	5285	23458	17582	12806	108476		245798	9334	7248
510000	四川	1	104.075931	30.651651	2014	21	18	183	49	14	116	4	4648	1937	2382	329	27765	81202	69146	353117	260661	62155	20105	19946	99217	462084	32780	5445	57888	6248	12056	9609	6047	71240	9310	3195	13620	30079	17782	4091	6620	25604	18868	15232	116370		260661	9041	7287
510000	四川	1	104.075931	30.651651	2015	21	18	183	50	16	113	4	4635	2032	2271	332	35213	81407		373418	288685	60675	19721	20144	100813	490038	40698	4959	57055	6135	13673	10788	7850	80348	10241	3338	14505	33398	19315	4290	7714	26097	18357	15893	115384		288685	9814	7123
510000	四川	1	104.075931	30.651651	2016	21	18	183	52	16	111	4	4633	2105	2182	346	47437	87896		407564	327339	59930	19358	18721	117549	542897	53836	4921	60213	6181	17023	12020	11309	93544	11368	3600	15896	40743	22179	4605	9165	27020	18697	17190	113387		327339	10289	7290
510000	四川	1	104.075931	30.651651	2017	21	18	183	53	17	109	4	4610	2196	2064	350	71812	97894		460213	401716	58571	18546	18547	132539	629919	78902	4893	62199	6233	25065	13760	16198	116118	13068	3550	17947	52470	25808	5200	11354	28633	17699	17780	113042		401716	11682	8320
510000	四川	1	104.075931	30.651651	2018	21	18	183	54	17	108	4	4612	2232	2027	353	87331	119589		642310	514873	59078	17676	17472	139600	849230	93383	3411	65249	5982	46075	18551	31631	187084	16832	3394	25144	92162	42513	6044	19026	34127	16751	26469	115402		514873	11824	7588
510000	四川	1	104.075931	30.651651	2019	21	18	183	54	18	107	4	3440	1926	1065	449	87763	126869		652845	628030	59585	16806	16396	146660	867477	93884	3474	67442	5869	51219	19283	32672	192114	17323	3361	26831	95519	43156	6492	19588	34768	16899	25914	111669		628030	11966	6855
510000	四川	1	104.075931	30.651651	2020	21	18	183	55	18	106	4	3230	1978	793	459	93708	145612		695234	720525	53431	15284	15591	129723	934554	99709	3536	72084	6032	65208	22198	38077	216758	19025	3465	30775	110135	48100	7375	21340	36227	17507	26918	90085		720525	13594	7466
510000	四川	1	104.075931	30.651651	2021	21	18	183	55	19	105	4	3101	2016	626	459	95172	156759		719075	762856	51367	14647	14746	127390	971006	101202	3643	74685	6117	73600	23676	39433	227826	19613	3496	32999	117502	50437	7682	21730	36256	17476	26974	86659		762856	15312	8383
510000	四川	1	104.075931	30.651651	2010	21	18	181	43	14	120	4	4668	1821	2585	262	11580	74195	64721	267267	193641	53356	19580	16617	69848	353042	11580	5698	53436	5587	9474	6821	9162	51501	6726	1842	10329	17363	11184	3239	4091	19749	14227	4394	106639		193641	8863	7133
510000	四川	1	104.075931	30.651651	2009	21	18	181	43	14	120	4	4660	1821	2586	253
510000	四川	1	104.075931	30.651651	2008	21	18	181	43	14	120	4	4657	1821	2588	248
510000	四川	1	104.075931	30.651651	2007	21	18	181	43	14	120	4	4657	1821	2490	248
510000	四川	1	104.075931	30.651651	2006	21	18	181	43	14	120	4	4660	1821	2496	249
510000	四川	1	104.075931	30.651651	2005	21	18	181	43	14	120	4	4782	1865	2586	238
510000	四川	1	104.075931	30.651651	2004	21	18	181	43	14	120	4	5018	1882	2816	218
510000	四川	1	104.075931	30.651651	2003	21	18	181	43	14	120	4	5144	1934	2897	202
510000	四川	1	104.075931	30.651651	2002	21	18	180	42	14	121	3	5280	1937	3001	234
510000	四川	1	104.075931	30.651651	2001	21	18	139	41	14	122	3	5250	1888	3058	197
510000	四川	1	104.075931	30.651651	2000	21	18	140	40	14	123	3	5062	1790	3274	205
510000	四川	1	104.075931	30.651651	1999	21	14	180	36	17			5039	1702
510000	四川	1	104.075931	30.651651	1998	21	13	180	35	18			5007	1684
510000	四川	1	104.075931	30.651651	1997	20	12	180	34	18			4981
510000	四川	1	104.075931	30.651651	1996	23	15	222	50	22
510000	四川	1	104.075931	30.651651	1995	23	14	221	49	22
510000	四川	1	104.075931	30.651651	1994	23	13	219	45	22
510000	四川	1	104.075931	30.651651	1993	23	13	219	43	18
510000	四川	1	104.075931	30.651651	1992	21	12	219	40	15
510000	四川	1	104.075931	30.651651	1991	21	11	217	36	13
510000	四川	1	104.075931	30.651651	1990	21	11	217	36	12
520000	贵州	1	106.707410	26.598194	2022	9	6	88	16	10	50	11	1509	831	314	364
520000	贵州	1	106.707410	26.598194	2011	9	6	88	13	7	56	11	1558	694	751	113	4422	20457	18020	91544	60595	21404	7216	3589	23619	116423	4422	5269	11444	1307	2437	1740	2136	17073	1664	894	5126	5622	3194	1167	1770	9650	4049	1515	35944		60595	5307	2996
520000	贵州	1	106.707410	26.598194	2012	9	6	88	13	7	56	11	1518	729	710	79	10244	24783	21938	98388	76025	21701	7211	3785	24693	133415	10244	5630	14905	1403	2845	1946	2425	19843	2144	1062	5658	6576	3368	1258	2072	9821	4159	1765	36291		76025	5577	3129
520000	贵州	1	106.707410	26.598194	2013	9	6	88	13	7	56	11	1507	782	606	119	11213	32330	28713	114167	111714	21301	7200	4666	26756	157710	12280	5575	21692	1606	3617	2648	1410	28382	4060	1412	5550	9129	3919	1224	3418	9880	3998	2853	36469		111714	5790	3694
520000	贵州	1	106.707410	26.598194	2014	9	6	88	14	7	55	11	1396	762	500	134	30956	40490	35521	138414	147403	20901	7190	5546	28820	209860	32131	6917	26912	1877	4969	3300	1907	36267	5043	1761	7367	12131	4756	1510	4451	11290	4537	3476	39258		147403	6004	4258
520000	贵州	1	106.707410	26.598194	2015	9	6	88	14	7	55	11	1370	796	401	173	44992	51081		169309	199132	21450	7271	6190	31339	265382	46519	7361	33898	2125	7913	4392	3042	47828	8149	2163	8751	17043	5710	1904	6403	12180	4955	4616	40430		199132	6880	4948
520000	贵州	1	106.707410	26.598194	2016	9	6	88	15	7	54	11	1379	832	326	221	69148	62614		207802	247409	21448	7270	5703	57734	339564	71134	7636	40573	2386	12268	5619	4851	65613	11495	2417	9930	23830	6650	2311	9197	12807	5225	5829	39793		247409	7955	4093
520000	贵州	1	106.707410	26.598194	2017	9	6	88	15	8	53	11	1379	839	317	223	97661	79790		270199	342972	21416	7346	5809	70107	447650	100143	8003	50398	2610	19090	7698	8080	94259	16341	2535	11711	34597	9234	3123	12186	13557	5522	8782	39781		342972	9604	4877
520000	贵州	1	106.707410	26.598194	2018	9	6	88	15	9	52	11	1381	837	317	227	106675	71833		276301	352068	23483	7185	5790	70874	454809	108163	4326	46302	2089	19521	7709	8179	91682	17053	1509	11596	35243	11100	3373	13950	15828	5569	9258	42359		352068	8697	4174
520000	贵州	1	106.707410	26.598194	2019	9	6	88	15	9	52	11	1440	837	315	288	102105	77164		291882	361163	25550	7024	5772	71642	471151	103737	4280	47820	2181	23307	8270	9345	97150	17206	1501	12923	39758	11837	3613	14726	16440	5621	9162	42274		361163	7790	3472
520000	贵州	1	106.707410	26.598194	2020	9	6	88	16	9	51	11	1509	833	315	361	108209	92893		342501	431382	25866	7322	6031	73002	543603	110156	4757	52591	2445	33578	10370	11738	119765	18625	1641	15427	49635	13804	4231	17383	18456	5964	10059	42978		431382	9289	4063
520000	贵州	1	106.707410	26.598194	2021	9	6	88	16	10	50	11	1509	831	314	364	114693	109338		410502	519698	22805	7214	7308	77508	634533	117625	5313	58385	2671	43517	12607	15091	151240	20469	1812	18309	64233	17511	5501	20016	20146	6248	11518	42321		519698	11269	4611
520000	贵州	1	106.707410	26.598194	2010	9	4	88	10	9	56	11	1560	689	757	114	3365	18814	16670	88095	54865	21653	7265	3525	22966	110274	3365	4926	10490	1254	2144	1586	2051	15592	1542	759	4614	5001	3213	1119	1623	9592	3988	1480	35935		54865	5096	2967
520000	贵州	1	106.707410	26.598194	2009	9	4	88	10	9	56	11	1555	689	757	109
520000	贵州	1	106.707410	26.598194	2008	9	4	88	10	9	56	11	1553	691	758	104
520000	贵州	1	106.707410	26.598194	2007	9	4	88	10	9	56	11	1543	691	506	94
520000	贵州	1	106.707410	26.598194	2006	9	4	88	10	9	56	11	1543	691	506	94
520000	贵州	1	106.707410	26.598194	2005	9	4	88	10	9	56	11	1543	691	508	92
520000	贵州	1	106.707410	26.598194	2004	9	4	88	10	9	56	11	1540	692	507	88
520000	贵州	1	106.707410	26.598194	2003	9	4	88	10	9	56	11	1539	693	507	86
520000	贵州	1	106.707410	26.598194	2002	9	4	87	9	9	56	11	1539	697	508	82
520000	贵州	1	106.707410	26.598194	2001	9	4	78	9	9	56	11	1537	696	511	77
520000	贵州	1	106.707410	26.598194	2000	9	4	78	9	9	56	11	1463	692	771	75
520000	贵州	1	106.707410	26.598194	1999	9	3	86	7	10			1464	685
520000	贵州	1	106.707410	26.598194	1998	9	3	86	7	10			1473	692
520000	贵州	1	106.707410	26.598194	1997	9	3	86	7	10
520000	贵州	1	106.707410	26.598194	1996	9	2	86	6	11
520000	贵州	1	106.707410	26.598194	1995	9	2	86	6	10
520000	贵州	1	106.707410	26.598194	1994	9	2	86	6	9
520000	贵州	1	106.707410	26.598194	1993	9	2	86	6	9
520000	贵州	1	106.707410	26.598194	1992	9	2	86	6	8
520000	贵州	1	106.707410	26.598194	1991	9	2	86	6	7
520000	贵州	1	106.707410	26.598194	1990	9	2	86	6	7
530000	云南	1	102.710002	25.045806	2022	16	8	129	17	18	65	29	1424	666	537	221
530000	云南	1	102.710002	25.045806	2011	16	8	129	13	11	76	29	1362	577	667	118	14416	33163	25121	149743	135280	20398	10917	7716	23011	197322	14416	5645	17252	2224	8042	3859	4320	48812	3324	2112	8421	13450	6209	2102	2882	7962	4435	2809	39046		135280	6229	5799
530000	云南	1	102.710002	25.045806	2012	16	8	129	13	11	76	29	1365	659	584	122	19175	34418	25815	160897	150093	20855	10902	7808	24832	214490	19175	5801	17663	2351	8603	4201	5021	54080	3498	2607	9013	14924	6656	2210	3381	8203	4517	3393	39193		150093	6565	5762
530000	云南	1	102.710002	25.045806	2013	16	8	129	13	12	75	29	1388	652	574	162	19907	32809	25049	157709	171082	21715	11120	9999	32832	210425	24359	5739	17148	2291	7760	4006	3433	41751	3572	2814	7488	14332	7507	2347	3122	9890	5171	5432	45077		171082	6400	5465
530000	云南	1	102.710002	25.045806	2014	16	8	129	13	13	74	29	1389	665	561	163	31186	39945	28898	207876	192072	22575	11337	12190	40833	279007	36078	6492	20034	2561	11047	5210	5318	66547	4915	3022	9591	21345	9847	2655	5289	10521	5376	6212	46947		192072	6235	5168
530000	云南	1	102.710002	25.045806	2015	16	8	129	14	14	72	29	1389	681	545	163	54454	47273		271033	283491	22606	11266	12330	43067	372760	59970	6690	23311	2882	14632	6720	9055	99551	8134	3516	10950	31253	12532	2965	9186	10956	5575	7768	47114		283491	7954	5771
530000	云南	1	102.710002	25.045806	2016	16	8	129	16	15	69	29	1389	681	545	163	72197	55857		323837	343742	22431	11253	11895	62570	451891	78056	7080	26905	3206	18936	8685	11683	127986	11186	4080	12215	39115	14057	3220	12280	11604	5713	9216	46668		343742	9178	5686
530000	云南	1	102.710002	25.045806	2017	16	8	129	16	15	69	29	1398	682	543	173	103864	70301		404836	457374	22241	11415	11123	76848	579001	109423	7568	32978	3521	26555	11046	17568	166569	14873	4385	14489	54745	18964	4194	14686	12641	5956	12425	46415		457374	9558	6341
530000	云南	1	102.710002	25.045806	2018	16	8	129	17	16	67	29	1400	682	543	175	82789	70658		382565	449076	24743	10827	12338	78227	536012	87953	5434	34606	2975	28058	10675	15285	141696	14348	2948	14998	48736	21870	4061	13888	15492	5887	14315	52787		449076	8454	5541
530000	云南	1	102.710002	25.045806	2019	16	8	129	17	17	66	29	1407	679	540	188	85592	77360		408469	440778	27245	10239	13553	79606	571421	91192	5413	36016	3006	33365	12164	16934	151415	14549	2841	17669	53986	23728	4831	14557	16398	6005	14523	52829		440778	7351	4741
530000	云南	1	102.710002	25.045806	2020	16	8	129	17	17	66	29	1410	678	540	192	97737	105141		538791	599648	29454	10828	14279	87460	741669	104282	6271	43405	3367	52690	16717	26952	203469	18052	3434	24672	79834	32954	6803	18573	19353	6964	18086	55791		599648	8610	5150
530000	云南	1	102.710002	25.045806	2021	16	8	129	17	18	65	29	1418	665	539	214	95201	119185		568105	646660	27976	10276	12510	85069	782491	101889	5905	45803	3605	64516	19339	30193	214255	18336	3643	26318	87882	35945	7491	19347	19980	7211	18353	52480		646660	9468	9474
530000	云南	1	102.710002	25.045806	2010	16	8	129	12	11	77	29	1366	597	689	80	10133	29977	23582	130783	111062	20312	10853	7296	21370	170893	10133	5282	16215	2085	6395	3178	3719	39075	3044	1541	6826	10324	5710	1926	2407	7618	4332	2561	38522		111062	5766	5501
530000	云南	1	102.710002	25.045806	2009	16	8	129	12	9	79	29	1366	597	689	80
530000	云南	1	102.710002	25.045806	2008	16	8	129	12	9	79	29	1373	580	725	68
530000	云南	1	102.710002	25.045806	2007	16	8	129	12	9	79	29	1370	580	575	65
530000	云南	1	102.710002	25.045806	2006	16	8	129	12	9	79	29	1368	583	579	56
530000	云南	1	102.710002	25.045806	2005	16	8	129	12	9	79	29	1455	567	677	56
530000	云南	1	102.710002	25.045806	2004	16	8	129	12	9	79	29	1559	577	758	52
530000	云南	1	102.710002	25.045806	2003	16	8	129	12	9	79	29	1574	580	762	57
530000	云南	1	102.710002	25.045806	2002	16	6	129	10	10	80	29	1582	597	767	43
530000	云南	1	102.710002	25.045806	2001	16	5	119	9	10	80	29	1585	540	823	39
530000	云南	1	102.710002	25.045806	2000	16	4	120	8	11	80	29	1564	496	1098	55
530000	云南	1	102.710002	25.045806	1999	16	3	128	7	12			1565	416
530000	云南	1	102.710002	25.045806	1998	16	3	129	7	13			1574	407
530000	云南	1	102.710002	25.045806	1997	17	4	128	6	13			1574
530000	云南	1	102.710002	25.045806	1996	17	2	127	4	15
530000	云南	1	102.710002	25.045806	1995	17	2	127	4	14
530000	云南	1	102.710002	25.045806	1994	17	2	127	4	13
530000	云南	1	102.710002	25.045806	1993	17	2	127	4	12
530000	云南	1	102.710002	25.045806	1992	17	2	127	4	10
530000	云南	1	102.710002	25.045806	1991	17	2	127	4	9
530000	云南	1	102.710002	25.045806	1990	17	2	127	4	9
540000	西藏	0	91.117212	29.646922	2022	7	6	74	8		66		699	142	534	23
540000	西藏	0	91.117212	29.646922	2021	7	6	74	8		66		699	142	534	23	3055	14449		37419	32161	2761	5696	466	13839	54923	3520	347	4488	304	9401	797	1099	7944	1239	342	749	6073	1525	288	708	1098	622	1014	13365		32161	1434	793
540000	西藏	0	91.117212	29.646922	2020	7	6	74	8	0	66	0	697	142	534	21	2533	12397		34959	28775	2674	5217	436	12787	49889	2871	316	3873	294	7994	686	1081	7233	1157	320	684	5607	1453	209	670	1038	578	1011	12814		28775	1318	634
540000	西藏	0	91.117212	29.646922	2019	7	6	74	8	0	66	0	697	142	534	21	2498	12128		34565	28257	2660	5166	432	12676	49191	2830	307	3761	284	7856	676	1060	7132	1130	321	637	5558	1423	203	669	1035	573	984	12752		28257	1281	628
540000	西藏	0	91.117212	29.646922	2018	7	6	74	8	0	66	0	697	138	539	20	2533	12191		35024	18859	2480	5465	524	10566	49748	2852	314	3758	261	7938	684	1097	7292	1139	336	627	5692	1461	205	673	1038	575	1013	12793		18859	1148	652
540000	西藏	0	91.117212	29.646922	2017	7	6	74	8	0	66		697	140	545	12	589	4023		21988	9461	2301	5764	617	8457	26600	643	251	1305	208	2287	351	174	2373	579	107	251	1154	538	88	205	1012	463	513	14098		9461	1016	677
540000	西藏	0	91.117212	29.646922	2016	7	5	74	6	0	68		697	140	545	12	575	3814		22271	9593	2358	5795	642	8272	26660	627	237	1221	170	2214	341	181	2488	609	109	234	1161	540	84	214	1041	468	515	14206		9593	975	739
540000	西藏	0	91.117212	29.646922	2015	7	4	74	5	1	69		694	140	544	10	570	3745		22197	9441	2360	5791	646	8274	26512	617	230	1178	164	2201	335	175	2471	602	106	229	1160	539	82	210	1042	457	512	14202		9441	937	721
540000	西藏	0	91.117212	29.646922	2014	7	3	74	3	1	71		694	140	544	10	568	3693	1500	21882	9030	2372	5797	644	8300	26143	615	230	1148	150	2193	337	172	2253	537	107	214	1158	540	81	210	1042	467	485	14204		9030	916	711
540000	西藏	0	91.117212	29.646922	2013	7	1	74	1	1	72		694	140	544	10	39	3302	1235	17859	6232	2270	4960	605	7336	21200	82	160	981	119	2067	254	144	1913	461	112	158	1004	445	72	125	791	318	363	11743		6232	830	521
540000	西藏	0	91.117212	29.646922	2012	7	1	74	1	1	72		693	140	543	10	42	1069	618	15553	3434	2168	4124	566	6372	16664	42	129	394	95	451	188	162	1085	326	117	108	292	187	43	110	1046	505	173	11211		3434	745	331
540000	西藏	0	91.117212	29.646922	2011	7	1	73	1	1	71		692	140	542	10	35	1011	595	15428	3265	2170	4108	569	6362	16474	35	126	375	94	416	182	159	1027	307	116	103	280	182	41	112	1045	504	172	11198		3265	736	329
540000	西藏	0	91.117212	29.646922	2010	7	1	73	1	1	71		692	140	542	10	26	948	568	15244	3037	2163	4105	562	6351	16218	26	119	355	94	380	175	158	923	303	115	102	251	169	40	108	1040	504	169	11187		3037	735	319
540000	西藏	0	91.117212	29.646922	2009	7	1	73	1	1	71		692	140	542	10
540000	西藏	0	91.117212	29.646922	2008	7	1	73	1	1	71		692	140	542	10
540000	西藏	0	91.117212	29.646922	2007	7	1	73	1	1	71		691	140	534	9
540000	西藏	0	91.117212	29.646922	2006	7	1	73	1	1	71		691	140	534	9
540000	西藏	0	91.117212	29.646922	2005	7	1	73	1	1	71		692	140	535	9
540000	西藏	0	91.117212	29.646922	2004	7	1	73	1	1	71		692	140	535	9
540000	西藏	0	91.117212	29.646922	2003	7	1	73	1	1	71		692	140	535	9
540000	西藏	0	91.117212	29.646922	2002	7	1	73	1	1	71		689	140	533	8
540000	西藏	0	91.117212	29.646922	2001	7	1	72	1	1	71		693	136	541	8
540000	西藏	0	91.117212	29.646922	2000	7	1	72	1	1	71		720	112	606	8
540000	西藏	0	91.117212	29.646922	1999	7	1	73	1	1			720	97
540000	西藏	0	91.117212	29.646922	1998	7	1	78	1	1			914	35
540000	西藏	0	91.117212	29.646922	1997	7	1	78	1	1			916
540000	西藏	0	91.117212	29.646922	1996	7	1	78	1	1			918
540000	西藏	0	91.117212	29.646922	1995	7	1	78	1	1			924
540000	西藏	0	91.117212	29.646922	1994	7	1	78	1	1			907
540000	西藏	0	91.117212	29.646922	1993	7	1	78	1	1			907
540000	西藏	0	91.117212	29.646922	1992	7	1	78	1	1			908
540000	西藏	0	91.117212	29.646922	1991	7	1	78	1	1			908
540000	西藏	0	91.117212	29.646922	1990	7	1	78	1	1			899
610000	陕西	0	108.954239	34.265472	2022	10	10	107	31	7	69		1316	973	17	326
610000	陕西	0	108.954239	34.265472	2011	10	10	107	24	3	80		1418	1137	82	199	7982	44963	34748	178409	147432	29571	9435	4346	40570	231354	7982	3741	29676	1331	10215	4280	4078	50921	5343	1374	8599	12242	6396	2244	4305	13613	12197	2794	50023		147432	7423	6969
610000	陕西	0	108.954239	34.265472	2012	10	10	107	24	3	80		1418	1136	80	202	10266	51393	38571	193674	176977	26461	8948	3710	39237	255333	10266	4203	32873	1495	12822	4785	5088	61041	6064	1764	10340	15511	7580	2464	5372	12248	10492	3231	47694		176977	7901	7159
610000	陕西	0	108.954239	34.265472	2013	10	10	107	24	3	80		1420	1142	74	204	9489	42776	32297	200377	192348	28584	9406	5287	47117	252642	11430	3314	28282	1831	10479	4885	3694	55337	5933	2108	8226	13100	9181	2661	4236	14851	14694	5611	54897		192348	8188	7376
610000	陕西	0	108.954239	34.265472	2014	10	10	107	25	3	79		1420	1142	74	204	18798	54308	39820	237044	207718	30708	9863	6864	54997	310150	21203	4027	35125	2056	14488	6290	5163	70968	7128	2453	11233	17573	11219	3116	5652	15706	14651	6322	55777		207718	8476	7593
610000	陕西	0	108.954239	34.265472	2015	10	10	107	27	3	77		1291	989	23	279	26498	62615		268960	255984	30476	9699	7016	54898	358073	29688	4663	38398	2493	18887	7908	7021	87319	8371	2810	12816	21989	12392	3668	6999	16022	14703	7052	54874		255984	9305	7906
610000	陕西	0	108.954239	34.265472	2016	10	10	107	29	3	75		1295	988	23	284	34114	69558		291702	287034	29980	9641	7282	61437	395374	38039	5073	41267	3046	22139	9044	8662	98536	9337	3119	13811	24939	13169	4202	8169	16191	14649	7690	54292		287034	9857	7827
610000	陕西	0	108.954239	34.265472	2017	10	10	107	30	4	73		1295	983	23	289	50032	82057		330621	333776	29210	9493	7027	83204	462710	55119	5653	45492	3600	29585	10723	11613	117082	10830	3348	15847	31430	15126	5103	9151	16430	14622	8848	53108		333776	10722	7727
610000	陕西	0	108.954239	34.265472	2018	10	10	107	30	5	72	0	1311	975	21	315	50504	103742		428458	388990	28597	8882	10360	88030	582704	56549	4418	41926	3229	57251	13403	20798	147183	11321	2399	19993	57625	28134	5486	13423	20247	11463	13799	54057		388990	9672	6166
610000	陕西	0	108.954239	34.265472	2019	10	10	107	30	6	71	0	1312	975	21	316	48581	107214		431210	444203	27984	8270	13693	92855	587005	54499	4414	42745	3287	59942	13360	20883	149543	11363	2369	20600	57780	28029	5864	13689	20272	11412	13420	53534		444203	8623	4605
610000	陕西	0	108.954239	34.265472	2020	10	10	107	30	6	71	0	1313	973	17	323	55017	134092		499944	540901	28177	8364	14185	97426	689053	61675	5509	49204	3688	79521	15528	25994	175186	13639	2600	23673	73078	32979	7696	15605	22321	11841	15199	54117		540901	9937	4804
610000	陕西	0	108.954239	34.265472	2021	10	10	107	31	7	69		1316	973	17	326	57482	151142		524134	593201	25010	7804	13953	92790	732758	64542	5522	51918	3757	93936	16409	29200	187663	14807	2671	25136	80948	34577	8538	16594	21788	8346	15777	50629		593201	10814	4888
610000	陕西	0	108.954239	34.265472	2010	10	10	107	24	3	80		1745	922	648	175	6238	40168	32504	160258	119935	30847	9838	4761	41283	206664	6238	3645	27634	1225	7664	3756	3264	40581	4909	1104	6346	9141	5433	2037	3368	13871	12415	2554	51479		119935	7043	6106
610000	陕西	0	108.954239	34.265472	2009	10	10	107	24	3	80		1745	921	649	175
610000	陕西	0	108.954239	34.265472	2008	10	10	107	24	3	80		1745	907	672	166
610000	陕西	0	108.954239	34.265472	2007	10	10	107	24	3	80		1745	907	674	164
610000	陕西	0	108.954239	34.265472	2006	10	10	107	24	3	80		1745	908	678	159
610000	陕西	0	108.954239	34.265472	2005	10	10	107	24	3	80		1745	917	680	148
610000	陕西	0	108.954239	34.265472	2004	10	10	107	24	3	80		1747	903	682	167
610000	陕西	0	108.954239	34.265472	2003	10	10	107	24	3	80		1744	919	680	142
610000	陕西	0	108.954239	34.265472	2002	10	10	107	23	3	81		1742	930	681	128
610000	陕西	0	108.954239	34.265472	2001	10	10	86	21	3	83		1739	930	681	125
610000	陕西	0	108.954239	34.265472	2000	10	9	87	20	4	83		1933	919	1100	116
610000	陕西	0	108.954239	34.265472	1999	10	8	107	19	5			1963	858
610000	陕西	0	108.954239	34.265472	1998	10	7	107	18	6			1969	853
610000	陕西	0	108.954239	34.265472	1997	10	7	107	18	6			1968
610000	陕西	0	108.954239	34.265472	1996	10	7	107	17	6			2126
610000	陕西	0	108.954239	34.265472	1995	10	5	107	15	8			2285
610000	陕西	0	108.954239	34.265472	1994	10	5	107	15	8			2444
610000	陕西	0	108.954239	34.265472	1993	10	4	107	14	9			2602
610000	陕西	0	108.954239	34.265472	1992	10	4	107	14	8			2501
610000	陕西	0	108.954239	34.265472	1991	10	4	107	14	8			2620
610000	陕西	0	108.954239	34.265472	1990	10	4	107	14	8			2621
620000	甘肃	0	103.826308	36.059421	2022	14	12	86	17	5	57	7	1356	892	337	127
620000	甘肃	0	103.826308	36.059421	2011	14	12	86	17	4	58	7	1353	468	759	126	4886	18098	15457	91216	57616	18351	7059	5468	25706	114200	4886	1932	12468	1057	2641	1765	1120	21209	2107	794	2960	3961	2297	906	1639	9173	3517	1283	38485		57616	3936	3367
620000	甘肃	0	103.826308	36.059421	2012	14	12	86	17	4	58	7	1345	470	758	117	7064	20026	16822	97644	66817	18485	7065	5635	26732	124734	7064	2091	13585	1146	3204	2046	1629	24181	2299	928	3275	4798	2483	1014	1776	9225	3550	1775	38665		66817	4233	3451
620000	甘肃	0	103.826308	36.059421	2013	14	12	86	17	4	58	7	1347	478	750	119	6807	18458	15621	111712	80365	19332	7060	7794	34740	136977	8646	1779	12677	1374	2837	2514	1047	25811	2483	1342	3845	6033	3713	1156	1805	9421	3941	3331	44564		80365	4225	3628
620000	甘肃	0	103.826308	36.059421	2014	14	12	86	17	4	58	7	1351	526	702	123	23298	22514	18962	128036	93913	20178	7056	9952	42749	173848	25308	2162	15466	1567	3552	2989	1210	31611	2936	1755	4439	7123	4144	1290	2275	10410	4222	3774	47615		93913	4217	3806
620000	甘肃	0	103.826308	36.059421	2015	14	12	86	17	4	58	7	1351	628	600	123	30093	25018		141071	115557	19977	7011	9998	43639	196182	32849	2308	16692	1774	4529	3361	1756	36704	3544	2221	4978	9350	4874	1507	2723	10503	4241	4818	47450		115557	4661	3772
620000	甘肃	0	103.826308	36.059421	2016	14	12	86	17	4	58	7	1352	741	487	124	33488	26686		150573	125742	19981	7025	9991	48008	210747	36639	2310	17228	1870	5559	3652	2329	40691	4040	2211	5313	11004	5268	1629	3136	10694	4232	5495	47447		125742	4842	3710
620000	甘肃	0	103.826308	36.059421	2017	14	12	86	17	4	58	7	1355	816	413	126	36953	28440		156968	127899	19901	7249	8468	58844	222361	40473	2329	17750	1927	6721	3916	2565	43777	4453	2322	5590	12155	5386	1731	3413	10799	4311	5959	46784		127899	4951	3210
620000	甘肃	0	103.826308	36.059421	2018	14	12	86	17	5	57	7	1355	886	343	126	68211	31121		198501	137048	19044	7005	12214	69170	297833	72439	1227	15209	1628	13473	5000	4146	58213	5899	1550	7331	19942	7564	1895	5882	12540	3992	5870	54033		137048	4497	2442
620000	甘肃	0	103.826308	36.059421	2019	14	12	86	17	5	57	7	1357	892	337	128	53275	28921		184404	146197	18186	6761	15959	79497	266600	56833	1133	13165	1513	13480	4510	3732	52004	5350	1232	6852	18415	7134	1626	5176	12519	3881	5553	52492		146197	4043	1675
620000	甘肃	0	103.826308	36.059421	2020	14	12	86	17	5	57	7	1356	892	337	127	61979	35020		205597	175537	17733	6726	15555	87045	302596	66112	1416	16231	1776	16078	5408	4525	62709	6168	1534	7904	21819	8263	1907	5986	12663	3933	6365	51799		175537	4670	1929
620000	甘肃	0	103.826308	36.059421	2021	14	12	86	17	5	57	7	1356	892	337	127	66768	45735		230890	217733	16553	6563	14290	88254	343393	71227	1698	18561	2061	24036	6461	5677	75357	7143	1626	9176	27892	9922	2285	6918	12973	3873	7131	49376		217733	5553	2069
620000	甘肃	0	103.826308	36.059421	2010	14	12	86	17	4	58	7	1351	466	761	124	3425	17503	15039	87505	52559	18313	7075	5353	25133	108433	3425	1876	12126	1037	2464	1614	1035	19036	2150	677	2635	3577	2172	877	1502	9123	3497	1226	38384		52559	3842	3304
620000	甘肃	0	103.826308	36.059421	2009	14	12	86	17	4	58	7	1350	464	762	124
620000	甘肃	0	103.826308	36.059421	2008	14	12	86	17	4	58	7	1347	462	763	122
620000	甘肃	0	103.826308	36.059421	2007	14	12	86	17	4	58	7	1343	462	728	121
620000	甘肃	0	103.826308	36.059421	2006	14	12	86	17	4	58	7	1342	460	730	122
620000	甘肃	0	103.826308	36.059421	2005	14	12	86	17	4	58	7	1348	457	740	121
620000	甘肃	0	103.826308	36.059421	2004	14	12	86	17	4	58	7	1350	456	769	109
620000	甘肃	0	103.826308	36.059421	2003	14	11	86	16	4	59	7	1569	463	963	101
620000	甘肃	0	103.826308	36.059421	2002	14	10	86	15	4	60	7	1651	460	1039	107
620000	甘肃	0	103.826308	36.059421	2001	14	6	75	11	8	60	7	1660	328	1176	108
620000	甘肃	0	103.826308	36.059421	2000	14	5	76	10	9	60	7	1534	267	1287	109
620000	甘肃	0	103.826308	36.059421	1999	14	5	86	10	9			1536	194
620000	甘肃	0	103.826308	36.059421	1998	14	5	86	10	9			1535	184
620000	甘肃	0	103.826308	36.059421	1997	14	5	86	10	9			1533
620000	甘肃	0	103.826308	36.059421	1996	14	5	86	10	9			1532
620000	甘肃	0	103.826308	36.059421	1995	14	5	85	10	8			1530
620000	甘肃	0	103.826308	36.059421	1994	14	5	85	10	8			1529
620000	甘肃	0	103.826308	36.059421	1993	14	5	85	10	8			1528
620000	甘肃	0	103.826308	36.059421	1992	14	5	85	10	8			1528
620000	甘肃	0	103.826308	36.059421	1991	14	5	85	10	8			1527
620000	甘肃	0	103.826308	36.059421	1990	14	5	85	10	8
630000	青海	0	101.780199	36.620901	2022	8	2	44	7	5	25	7	404	140	222	42
630000	青海	0	101.780199	36.620901	2011	8	1	43	4	2	30	7	396	137	229	30	1773	4773	3824	23900	14977	3705	2777	1707	7280	30446	1773	728	2771	325	949	490	423	4576	602	227	933	1148	933	316	326	1259	779	404	11484		14977	1344	838
630000	青海	0	101.780199	36.620901	2012	8	1	43	4	2	30	7	396	138	228	30	2509	5449	4372	25467	17567	3735	2777	1683	7663	33425	2509	822	3157	393	1077	524	481	5500	653	263	992	1337	962	345	370	1320	789	457	11474		17567	1460	886
630000	青海	0	101.780199	36.620901	2013	8	2	43	5	3	28	7	395	137	228	30	2581	5321	4114	28861	23649	4096	2880	1891	10233	36763	3026	715	2997	443	1207	710	373	5312	734	320	1139	2094	1266	445	477	1677	1050	888	12210		23649	1539	902
630000	青海	0	101.780199	36.620901	2014	8	2	43	5	3	28	7	399	140	225	34	8954	7302	5575	35818	29731	4457	2984	2099	12803	52074	9446	967	4135	528	1727	879	532	8169	948	376	1477	2920	1581	507	746	1876	1118	1056	13086		29731	1618	917
630000	青海	0	101.780199	36.620901	2015	8	2	43	6	3	27	7	399	140	225	34	10705	8282		39667	36105	4460	2969	2132	12988	58654	11249	1001	4575	621	2143	1033	767	9654	1179	414	1634	3685	1775	595	947	1929	1155	1183	13115		36105	1692	949
630000	青海	0	101.780199	36.620901	2016	8	2	43	6	3	27	7	399	140	225	34	12481	9316		43567	41210	4444	2959	2145	14606	65364	13096	1035	5032	694	2618	1177	982	11215	1381	439	1781	4514	1940	665	1221	1963	1179	1301	13131		41210	1776	983
630000	青海	0	101.780199	36.620901	2017	8	2	43	6	3	27	7	400	143	223	34	21704	15415		71654	76169	4270	3005	1790	23539	108773	22588	1088	7018	919	6492	1952	2232	24311	2770	504	2798	11170	3509	1151	2043	2106	1309	1992	12821		76169	2124	836
630000	青海	0	101.780199	36.620901	2018	8	2	44	6	4	27	7	403	143	223	37	18633	10840		62011	70648	4524	2951	2820	22700	91484	19127	493	4727	684	5035	1588	1785	17087	2095	354	2545	9806	3370	970	1778	2358	1462	1766	14454		70648	1876	680
630000	青海	0	101.780199	36.620901	2019	8	2	44	7	4	26	7	403	144	222	37	18227	12473		67816	65128	4779	2897	3850	21862	98516	18722	473	5057	789	6265	1776	2214	18736	2251	348	2926	11285	3951	1192	1880	2370	1480	1865	14936		65128	1629	523
630000	青海	0	101.780199	36.620901	2020	8	2	44	7	5	25	7	403	144	222	37	18304	15464		78368	78106	4817	2939	4465	21809	112136	18810	543	5636	860	8543	2088	2844	22228	2548	365	3434	13660	4998	1424	2169	2569	1581	2107	15729		78106	1863	576
630000	青海	0	101.780199	36.620901	2021	8	2	44	7	5	25	7	404	140	222	42	19656	17120		87388	86872	4659	2877	5240	24516	124164	20292	590	6086	950	9617	2362	3204	24627	2772	390	3728	17109	5467	1616	2358	2537	1579	2418	16462		86872	2046	653
630000	青海	0	101.780199	36.620901	2010	8	1	43	4	2	30	7	396	137	229	30	1159	4252	3421	22915	13225	3692	2769	1558	7082	28326	1159	650	2493	278	831	471	403	4080	595	213	856	1075	915	304	297	1236	769	394	11307		13225	1276	783
630000	青海	0	101.780199	36.620901	2009	8	1	43	4	2	30	7	396	137	229	30
630000	青海	0	101.780199	36.620901	2008	8	1	43	4	2	30	7	398	137	229	32
630000	青海	0	101.780199	36.620901	2007	8	1	43	4	2	30	7	396	137	201	30
630000	青海	0	101.780199	36.620901	2006	8	1	43	4	2	30	7	396	135	202	30
630000	青海	0	101.780199	36.620901	2005	8	1	43	4	2	30	7	422	123	239	30
630000	青海	0	101.780199	36.620901	2004	8	1	43	4	2	30	7	429	116	253	31
630000	青海	0	101.780199	36.620901	2003	8	1	43	4	2	30	7	429	115	253	31
630000	青海	0	101.780199	36.620901	2002	8	1	43	4	2	30	7	424	115	253	26
630000	青海	0	101.780199	36.620901	2001	8	1	39	4	2	30	7	425	114	255	26
630000	青海	0	101.780199	36.620901	2000	8	1	39	4	2	30	7	430	49	391	28
630000	青海	0	101.780199	36.620901	1999	8	1	43	4	2			430	40
630000	青海	0	101.780199	36.620901	1998	8	1	43	4	2			432	30
630000	青海	0	101.780199	36.620901	1997	8	1	43	4	2			432
630000	青海	0	101.780199	36.620901	1996	8	1	43	4	2			432
630000	青海	0	101.780199	36.620901	1995	8	1	43	4	2			432
630000	青海	0	101.780199	36.620901	1994	8	1	43	4	2			431
630000	青海	0	101.780199	36.620901	1993	8	1	43	4	2			431
630000	青海	0	101.780199	36.620901	1992	8	1	43	4	2			291
630000	青海	0	101.780199	36.620901	1991	8	1	43	4	2
630000	青海	0	101.780199	36.620901	1990	8	1	43	4	2
640000	宁夏	0	106.258754	38.471317	2022	5	5	22	9	2	11		243	103	90	50
640000	宁夏	0	106.258754	38.471317	2011	5	5	22	9	2	11		237	101	92	44	1850	7402	6065	30801	25476	2829	1486	2277	7985	40053	1850	672	5155	238	1337	693	740	9941	718	331	1157	2025	771	289	638	1409	816	333	10940		25476	1227	577
640000	宁夏	0	106.258754	38.471317	2012	5	5	22	9	2	11		237	101	92	44	2489	8081	6579	33250	28802	2842	1490	2300	8386	43820	2489	682	5624	273	1502	784	811	11300	756	399	1299	2408	835	309	740	1425	830	368	10986		28802	1427	574
640000	宁夏	0	106.258754	38.471317	2013	5	5	22	9	2	11		237	101	92	44	2473	7220	5951	35789	31360	3032	1478	1989	11354	45482	3570	676	5040	282	1269	979	422	10963	702	937	1371	2643	1209	395	691	1855	914	1087	11414		31360	1267	532
640000	宁夏	0	106.258754	38.471317	2014	5	5	22	9	2	11		237	102	91	44	6678	7953	6513	39976	33919	3223	1466	1678	14321	54607	7846	738	5477	359	1440	1115	521	12454	765	1475	1529	2994	1325	436	794	1867	934	1149	11389		33919	1107	489
640000	宁夏	0	106.258754	38.471317	2015	5	5	22	9	2	11		236	102	90	44	8796	9604		47279	44519	3173	1460	1468	15059	65679	10336	779	6510	500	1889	1455	869	16248	979	1798	1707	4206	1529	494	1131	1900	955	1268	11126		44519	1226	474
640000	宁夏	0	106.258754	38.471317	2016	5	5	22	9	2	11		237	102	90	45	11695	11832		57410	56781	3161	1471	1513	18011	80937	13506	841	7392	637	3050	1907	1465	20956	1288	1983	1984	6022	1880	628	1603	2088	1014	1520	11173		56781	1314	503
640000	宁夏	0	106.258754	38.471317	2017	5	5	22	9	2	11		240	103	90	47	13909	13422		63232	63463	3045	1526	1637	20892	90563	15556	855	7971	692	4012	2320	1796	24055	1444	1874	2086	7266	2104	708	1687	2154	1047	1606	11330		63463	1295	394
640000	宁夏	0	106.258754	38.471317	2018	5	5	22	9	2	11	0	240	103	90	47	16098	11792		57010	73437	3248	1617	1990	21618	84900	16945	496	6678	473	4349	2575	1462	18271	1201	576	2119	6878	2235	527	1741	3049	869	1647	12809		73437	1328	386
640000	宁夏	0	106.258754	38.471317	2019	5	5	22	9	2	11	0	240	103	90	47	17361	16403		79495	83411	3451	1708	2344	22345	113259	18486	705	8846	629	6477	3515	2773	29111	1692	792	2869	11277	3360	824	2370	3667	967	2085	12814		83411	1360	379
640000	宁夏	0	106.258754	38.471317	2020	5	5	22	9	2	11	0	241	103	90	48	18974	19866		94934	103540	3440	1731	2281	22782	133774	20259	728	9784	718	8913	4398	3876	35299	2084	801	3530	14308	4816	1050	2784	4162	1037	2472	12755		103540	1424	413
640000	宁夏	0	106.258754	38.471317	2021	5	5	22	9	2	11		242	103	90	49	20902	24095		113159	129018	3381	1695	2043	22019	158156	22546	792	10950	920	11767	5450	5487	43244	2685	796	4285	17455	6559	1376	3330	4475	1096	2919	12024		129018	1550	413
640000	宁夏	0	106.258754	38.471317	2010	5	5	22	9	2	11		235	99	93	43	1390	6573	5419	28000	21446	2837	1485	2266	7929	35963	1390	626	4596	197	1154	615	697	8001	644	281	1006	1696	716	263	527	1391	803	329	11031		21446	1124	567
640000	宁夏	0	106.258754	38.471317	2009	5	5	22	9	2	11		233	99	93	41
640000	宁夏	0	106.258754	38.471317	2008	5	5	21	8	2	11		232	98	93	41
640000	宁夏	0	106.258754	38.471317	2007	5	5	21	8	2	11		231	98	93	40
640000	宁夏	0	106.258754	38.471317	2006	5	5	21	8	2	11		229	94	93	42
640000	宁夏	0	106.258754	38.471317	2005	5	5	21	8	2	11		229	94	93	42
640000	宁夏	0	106.258754	38.471317	2004	5	5	21	8	2	11		226	93	90	39
640000	宁夏	0	106.258754	38.471317	2003	5	5	21	8	2	11		227	92	96	39
640000	宁夏	0	106.258754	38.471317	2002	4	4	23	7	2	14		343	78	234	31
640000	宁夏	0	106.258754	38.471317	2001	4	4	16	8	2	14		344	79	234	31
640000	宁夏	0	106.258754	38.471317	2000	4	3	17	7	2	15		309	72	232	37
640000	宁夏	0	106.258754	38.471317	1999	4	3	24	7	2			299	61
640000	宁夏	0	106.258754	38.471317	1998	4	3	24	7	2			299	60
640000	宁夏	0	106.258754	38.471317	1997	4	2	24	6	3			299
640000	宁夏	0	106.258754	38.471317	1996	4	2	25	6	3			297
640000	宁夏	0	106.258754	38.471317	1995	4	2	24	6	2			296
640000	宁夏	0	106.258754	38.471317	1994	4	2	24	6	2			294
640000	宁夏	0	106.258754	38.471317	1993	4	2	24	6	2			292
640000	宁夏	0	106.258754	38.471317	1992	4	2	24	6	2			430
640000	宁夏	0	106.258754	38.471317	1991	4	2	24	6	2			430
640000	宁夏	0	106.258754	38.471317	1990	4	2	24	6	2			430
650000	新疆	0	87.627704	43.793026	2022	14	4	107	13	28	60	6	1146	467	468	210
650000	新疆	0	87.627704	43.793026	2011	14	2	99	11	20	62	6	1020	242	615	162	3650	14595	12459	83684	57561	13694	7763	3845	19066	101929	3650	2088	9649	722	2136	2636	2061	21781	1061	753	3505	5493	3495	925	1477	5275	2676	1161	31385		57561	4653	1632
650000	新疆	0	87.627704	43.793026	2012	14	2	101	11	22	62	6	1026	262	601	162	4773	16510	14030	88826	64883	13823	7796	3917	19690	110109	4773	2306	10870	854	2480	2883	2211	24800	1135	865	4062	6045	3582	975	1583	5298	2688	1224	31475		64883	5044	1676
650000	新疆	0	87.627704	43.793026	2013	14	2	101	11	22	62	6	1035	276	589	169	3842	18394	15460	116080	87826	15500	8242	5082	26946	138316	8342	2276	12382	1114	2934	4250	1490	31535	1200	1444	4983	8847	4948	1130	1925	6310	3206	2925	38519		87826	6046	1940
650000	新疆	0	87.627704	43.793026	2014	14	2	103	11	24	62	6	1038	305	562	170	11065	23483	19576	142535	110769	17178	8689	6246	34201	177083	15907	2882	15643	1425	3907	5439	2073	43201	1532	2023	6388	11953	6123	1358	2725	6966	3488	3628	40422		110769	7047	2204
650000	新疆	0	87.627704	43.793026	2015	14	3	104	12	24	62	6	1047	320	548	178	12622	26228		157603	129592	17288	8701	6306	34566	196453	17640	3029	17087	1776	4764	6146	2896	50653	1746	2315	7024	14495	7035	1530	3168	7115	3530	3900	40604		129592	7912	2287
650000	新疆	0	87.627704	43.793026	2016	14	4	105	13	24	62	6	1057	349	523	184	15365	30258		176459	151379	17382	8706	6316	38299	222082	20806	3241	19491	2025	5984	6836	4124	58857	2010	3297	7685	17265	8275	1794	3787	7341	3597	4977	40690		151379	8465	2357
650000	新疆	0	87.627704	43.793026	2017	14	4	105	13	24	62	6	1066	349	523	193	17203	33931		198634	176740	17355	8827	5222	41624	249768	22757	3418	21428	2145	7488	7462	7706	66172	2272	5211	8218	22368	11019	1996	4226	7601	3692	7664	36925		176740	9222	2067
650000	新疆	0	87.627704	43.793026	2018	14	4	105	13	24	62	6	1076	386	489	200	20779	37555		205810	181366	18268	8508	4604	46738	264144	26326	2955	21977	2096	11412	9158	8390	65814	2693	2287	9504	24225	12135	2277	4839	9446	3834	5684	39092		181366	8397	1826
650000	新疆	0	87.627704	43.793026	2019	14	4	106	13	26	61	6	1103	413	489	200	20421	39524		209258	185993	19182	8189	3987	51852	269203	26125	3068	22940	2134	12304	9594	8567	68208	2876	2357	9879	24472	12425	2433	5080	9349	3817	5593	37982		185993	7572	1586
650000	新疆	0	87.627704	43.793026	2020	14	4	106	13	26	61	6	1128	444	478	205	24392	49869		254830	239091	19363	8286	4402	57949	329091	31588	3665	27996	2595	16747	11732	11142	88141	3960	2606	12143	31229	16058	3598	6181	10049	3980	6584	39097		239091	8390	1793
650000	新疆	0	87.627704	43.793026	2021	14	4	107	13	28	60	6	1142	463	468	210	26256	57399		281364	277060	17732	8063	3980	58184	365019	34096	3993	30614	2924	21131	13459	12446	101851	4748	2795	13735	36457	18418	4145	6779	9998	3899	6691	36840		277060	9384	1717
650000	新疆	0	87.627704	43.793026	2010	14	2	98	11	19	62	6	1021	237	621	162	2842	13005	11050	80881	52915	13604	7707	3790	18712	96728	2842	1866	8554	630	1955	2442	2029	20705	1052	683	3005	5011	3333	888	1409	5266	2631	1141	31286		52915	4349	1579
650000	新疆	0	87.627704	43.793026	2009	14	2	98	11	19	62	6	1005	234	620	150
650000	新疆	0	87.627704	43.793026	2008	14	2	98	11	19	62	6	1002	229	625	146
650000	新疆	0	87.627704	43.793026	2007	14	2	98	11	19	62	6	1009	229	581	147
650000	新疆	0	87.627704	43.793026	2006	14	2	99	11	20	62	6	1009	229	581	147
650000	新疆	0	87.627704	43.793026	2005	14	2	99	11	20	62	6	1009	229	582	145
650000	新疆	0	87.627704	43.793026	2004	14	2	99	11	20	62	6	1004	229	585	136
650000	新疆	0	87.627704	43.793026	2003	14	2	99	11	20	62	6	1005	229	585	137
650000	新疆	0	87.627704	43.793026	2002	14	2	99	11	20	62	6	1009	229	588	138
650000	新疆	0	87.627704	43.793026	2001	14	2	85	11	17	62	6	993	218	596	125
650000	新疆	0	87.627704	43.793026	2000	15	2	85	11	17	62	6	794	198	662	132
650000	新疆	0	87.627704	43.793026	1999	15	2	96	11	17			808	136
650000	新疆	0	87.627704	43.793026	1998	15	2	96	11	17			811	132
650000	新疆	0	87.627704	43.793026	1997	15	2	96	11	17			803
650000	新疆	0	87.627704	43.793026	1996	15	2	96	11	17			804
650000	新疆	0	87.627704	43.793026	1995	15	2	96	11	15			804
650000	新疆	0	87.627704	43.793026	1994	15	2	96	11	15			804
650000	新疆	0	87.627704	43.793026	1993	15	2	96	11	15			805
650000	新疆	0	87.627704	43.793026	1992	15	2	96	11	15			803
650000	新疆	0	87.627704	43.793026	1991	15	2	96	11	14
650000	新疆	0	87.627704	43.793026	1990	15	2	96	11	14
	更多数据，尽在“马克数据网”
[truncated: 2,931 more columns]
