# Supplementary material for: The impact of the digital economy on food system resilience: Evidence from China
Source: PLoS One. 2024 Oct 24;19(10):e0311689. doi: 10.1371/journal.pone.0311689 (PMC11500886; doi:10.1371/journal.pone.0311689)
Supplement: S2 Data — (XLSX) [file pone.0311689.s002.xlsx]

## Sheet: 总数据
id	year	地区	FSR	FSR#	抵抗能力	适应能力	变革能力	Dig1	Dig2	产业集聚（与区划面积）	产业集聚区位熵	信息化水平	政府干预程度	研发强度	就业密度	工业化水平	对外开放程度	交通基础设施水平1	交通基础设施水平2	外商直接投资	城镇化水平	人力资本水平	ln经济发展水平	泰尔指数	税负水平	失业状况	社会消费水平	技术市场发展水平	能源结构	ln人口密度	创新水平	环境规制	老龄财政负担	产业结构	CRITIC	固定电话情况	邮政所情况	ln邮政局所	ln固定电话
1	2011	北京	0.125924	0.17056	0.0885865	0.13284	0.30322	0.132337	0.222287	0.0036625	0.138294	0.034854	0.199683	0.057633	0.066856	0.175954	1.54816	9.96867	10.1131	0.028	0.862	0.029118	10.5223	0.034	0.175649	0.0139	0.444391	0.116311	0.0175	7.11704	10.7157	0.000383	0.216672	3.29467	0.309477	1.52256e+06	21904670	14.2359	16.9022
1	2012	北京	0.12694	0.125924	0.0852254	0.126508	0.169961	0.164544	0.295532	0.00345625	0.138056	0.035305	0.20612	0.059474	0.069206	0.17283	1.44086	9.97544	10.1721	0.0284	0.8629	0.028453	10.5433	0.034	0.174768	0.0127	0.45435	0.137505	0.0176	7.14336	10.8728	0.001063	0.224838	3.36758	0.366324	1.70835e+06	24577490	14.351	17.0173
1	2013	北京	0.129463	0.183951	0.0949628	0.11534	0.35923	0.192926	0.320144	0.00316875	0.135563	0.038233	0.210782	0.059848	0.071313	0.168508	1.34179	9.98382	10.1561	0.0267	0.8639	0.028184	10.5714	0.033	0.177494	0.0121	0.448068	0.14402	0.0171	7.16573	11.1207	0.001282	0.219436	3.44334	0.405259	1.87782e+06	27015600	14.4456	17.1119
1	2014	北京	0.145551	0.155873	0.0926768	0.0938859	0.295338	0.217672	0.374338	0.00290625	0.129568	0.041719	0.212119	0.059482	0.072294	0.165151	1.1966	9.99191	10.1868	0.026	0.865	0.027848	10.5756	0.032	0.181019	0.0131	0.451835	0.147073	0.0168	7.18715	11.2661	0.002157	0.226483	3.65848	0.437948	2.05621e+06	29582082	14.5364	17.2027
1	2015	北京	0.150832	0.160427	0.105094	0.0880716	0.302977	0.256385	0.47032	0.00269375	0.10817	0.051354	0.249307	0.060137	0.074131	0.150292	0.864497	9.99356	9.90738	0.0352	0.8671	0.027585	10.5851	0.032	0.18527	0.0139	0.533222	0.150074	0.0167	7.19495	11.3956	0.002891	0.199291	4.03548	0.502693	2.15999e+06	31075125	14.5856	17.2519
1	2016	北京	0.150975	0.150975	0.11078	0.0750872	0.280891	0.269524	0.479437	0.00260625	0.0923194	0.038142	0.24959	0.057835	0.076256	0.141629	0.730623	9.99998	9.93953	0.0337	0.8676	0.027298	10.6283	0.031	0.173476	0.0141	0.511701	0.15353	0.0171	7.19815	11.5583	0.002723	0.183111	4.16526	0.507061	2.29153e+06	32967654	14.6447	17.311
1	2017	北京	0.155873	0.215889	0.106182	0.0781983	0.492	0.30836	0.539985	0.0024125	0.0837538	0.046043	0.243603	0.056386	0.077922	0.138708	0.780186	10.009	9.90897	0.0586	0.8693	0.027023	10.6505	0.031	0.166935	0.0143	0.497367	0.160161	0.0169	7.19769	11.5046	0.004032	0.194354	4.23668	0.557621	2.43467e+06	35026875	14.7053	17.3716
1	2018	北京	0.160427	0.150832	0.0909533	0.0784011	0.298458	0.343491	0.640266	0.00228125	0.0792207	0.071022	0.246419	0.061701	0.077363	0.13654	0.900264	10.0104	9.94623	0.0378	0.8709	0.027141	10.6653	0.031	0.164539	0.014	0.47567	0.163516	0.0166	7.19678	11.6756	0.000468	0.194257	4.34759	0.662551	2.57028e+06	36977842	14.7595	17.4258
1	2019	北京	0.17056	0.12694	0.0830706	0.0938079	0.212568	0.393994	0.72412	0.00195625	0.0633778	0.088832	0.209441	0.063147	0.079562	0.119965	0.81222	10.0153	10.0349	0.0277	0.8735	0.027468	10.7604	0.03	0.136353	0.013	0.425874	0.161014	0.0161	7.19586	11.7748	0.000172	0.212008	5.16924	0.747913	2.7585e+06	3.96858e+07	14.8302	17.4965
1	2020	北京	0.215889	0.129463	0.086065	0.0999495	0.210483	0.438425	0.814149	0.00175	0.0536707	0.103258	0.19711	0.064444	0.07275	0.117861	0.642864	10.0107	10.008	0.0269	0.8755	0.027815	10.7525	0.029	0.12863	0.0256	0.379928	0.17495	0.0152	7.1954	11.8847	0.00012	0.217708	5.29682	0.817788	3.00847e+06	4.3282e+07	14.9169	17.5832
1	2021	北京	0.183951	0.145551	0.0775893	0.123603	0.244996	0.424872	0.802477	0.0016875	0.0523186	0.019766	0.178922	0.065293	0.072375	0.14136	0.75461	10.0132	10.0616	0.0249	0.875	0.028185	10.7805	0.027	0.128252	0.032	0.369204	0.173969	0.0148	7.1954	12.0294	0.000112	0.221686	4.52489	0.745254	3.2928e+06	4.73726e+07	15.0072	17.6736
2	2011	天津	0.145297	0.182557	0.132075	0.128553	0.299036	0.0572113	0.074088	0.00609833	0.191296	0.015591	0.158865	0.026333	0.063597	0.285772	0.590492	9.62661	10.6828	0.0746	0.8043	0.033188	10.0858	0.029	0.0888375	0.036	0.300257	0.0149797	0.0148	7.02436	9.27078	0.00473	0.201795	0.880391	0.148561	605922	12850130	13.3145	16.3689
2	2012	天津	0.160775	0.171724	0.122076	0.124475	0.279652	0.0724393	0.0957317	0.00593583	0.181718	0.014348	0.166219	0.027958	0.066928	0.277279	0.566115	9.64154	10.7367	0.0735	0.8155	0.034333	10.0871	0.025	0.0857432	0.036	0.304128	0.0180186	0.0146	7.05158	9.51687	0.003512	0.212392	0.909157	0.183233	679858	14418110	13.4296	16.484
2	2013	天津	0.171724	0.194699	0.132936	0.147211	0.316202	0.0790465	0.124073	0.00574917	0.181714	0.014754	0.176513	0.029642	0.070622	0.264139	0.551057	9.66256	10.7196	0.0722	0.8229	0.034746	10.0819	0.022	0.0907534	0.036	0.309542	0.019122	0.0145	7.07454	9.99634	0.003889	0.217388	0.948926	0.202022	747300	15848400	13.5242	16.5786
2	2014	天津	0.178144	0.200415	0.132057	0.183723	0.294353	0.0940712	0.136037	0.005665	0.184772	0.01549	0.183424	0.029547	0.073101	0.252586	0.522947	9.6872	10.8148	0.0737	0.8255	0.035395	10.0717	0.021	0.0945436	0.035	0.301312	0.0247067	0.0143	7.08792	10.0601	0.005563	0.21701	1.00819	0.220245	818294	17353998	13.615	16.6693
2	2015	天津	0.182557	0.198723	0.142899	0.182103	0.278816	0.110915	0.138783	0.00551417	0.191081	0.019412	0.195448	0.030849	0.074733	0.230684	0.430397	9.71414	10.7951	0.0796	0.8288	0.03564	10.0331	0.02	0.0954197	0.035	0.239639	0.030441	0.0141	7.0949	10.258	0.006291	0.194366	1.11954	0.252533	859594	18229875	13.6642	16.7186
2	2016	天津	0.18795	0.18795	0.157334	0.177502	0.233381	0.121391	0.165817	0.005425	0.193786	0.015074	0.206841	0.030043	0.075202	0.210954	0.381245	9.72699	10.8298	0.0375	0.8327	0.035609	10.0244	0.02	0.0908127	0.035	0.234163	0.0308989	0.0135	7.09767	10.5494	0.002756	0.169667	1.33316	0.293204	911944	19340106	13.7233	16.7777
2	2017	天津	0.19079	0.160775	0.160504	0.13935	0.185289	0.134254	0.187455	0.00522583	0.15675	0.021931	0.176964	0.02473	0.074569	0.212543	0.411111	9.71306	10.8552	0.0386	0.8357	0.036501	10.025	0.019	0.0869018	0.035	0.226986	0.0297285	0.0128	7.07454	10.1524	0.001986	0.167729	1.42049	0.342325	968906	20548125	13.7839	16.8383
2	2018	天津	0.194699	0.145297	0.140336	0.138321	0.158629	0.159105	0.241932	0.00500583	0.168031	0.045358	0.164977	0.026178	0.074713	0.227378	0.431168	9.69626	10.8632	0.0171	0.8395	0.037842	10.0034	0.019	0.086386	0.0351	0.224949	0.0364489	0.0125	7.0552	10.191	0.001694	0.178811	1.44907	0.430783	1.02287e+06	21692638	13.8381	16.8925
2	2019	天津	0.200415	0.19079	0.144691	0.156669	0.279984	0.195018	0.289838	0.00485667	0.233784	0.095248	0.252101	0.032825	0.074713	0.309998	0.521611	9.68855	10.8216	0.0231	0.8431	0.038943	9.66891	0.019	0.115876	0.0353	0.299072	0.0644662	0.0121	7.05665	10.1094	0.00288	0.162433	1.80108	0.505748	1.09778e+06	2.32812e+07	13.9088	16.9632
2	2020	天津	0.207488	0.207488	0.162225	0.180269	0.287962	0.220391	0.337552	0.003	0.248836	0.126326	0.223758	0.034438	0.053917	0.305061	0.520709	9.70571	10.8689	0.0232	0.847	0.041251	9.77326	0.018	0.106516	0.0362	0.2544	0.0773632	0.0116	7.0581	10.0014	0.001734	0.178044	1.88787	0.56949	1.19726e+06	2.53909e+07	13.9955	17.0499
2	2021	天津	0.198723	0.178144	0.162787	0.195129	0.17581	0.192245	0.266609	0.00283333	0.253646	0.022075	0.200863	0.036593	0.053417	0.332883	0.544935	9.63607	10.9408	0.0222	0.8488	0.042487	9.81826	0.018	0.103338	0.037	0.24019	0.0800784	0.0118	7.04794	9.96974	0.000193	0.184998	1.64245	0.495205	1.31041e+06	2.77906e+07	14.0859	17.1402
3	2011	河北	0.181042	0.181042	0.18908	0.146296	0.211487	0.0261125	0.0253416	0.00781579	1.23601	0.022011	0.14429	0.008213	0.021511	0.372528	0.141214	11.9638	12.1537	0.0123	0.4559	0.015871	9.32159	0.1	0.0550058	0.0375	0.327768	0.00107074	0.0635	5.95401	8.44484	0.002665	0.193739	0.646245	0.0628605	1.07892e+06	111718390	13.8915	18.5315
3	2012	河北	0.191821	0.191821	0.20544	0.149356	0.224862	0.0368177	0.0384677	0.00746316	1.25344	0.022513	0.153506	0.009248	0.021384	0.363691	0.120105	12.0018	12.2974	0.0138	0.466	0.016095	9.31049	0.097	0.058724	0.0369	0.348222	0.00142314	0.0621	5.95815	8.71735	0.002445	0.223138	0.670171	0.103705	1.21057e+06	125350330	14.0066	18.6466
3	2013	河北	0.200095	0.201029	0.20911	0.151996	0.247575	0.0477845	0.0513693	0.00723684	1.30511	0.025621	0.155033	0.009909	0.021221	0.346219	0.119565	12.0696	12.1961	0.014	0.4802	0.016114	9.29979	0.091	0.0606431	0.0368	0.369747	0.00110959	0.0609	5.96172	8.89959	0.005197	0.201241	0.680045	0.13561	1.33066e+06	137785200	14.1012	18.7412
3	2014	河北	0.201029	0.208658	0.237115	0.153303	0.239972	0.055205	0.0570928	0.00704211	1.3405	0.028059	0.158977	0.010642	0.020937	0.341805	0.125017	12.0963	12.2546	0.0133	0.4936	0.0159	9.27066	0.086	0.0634258	0.0359	0.401768	0.000993161	0.0596	5.96652	9.02786	0.00885	0.196735	0.730097	0.15059	1.45708e+06	150874794	14.1919	18.832
3	2015	河北	0.201506	0.213109	0.253064	0.152934	0.237242	0.0654224	0.0680159	0.0068	1.35612	0.033481	0.188961	0.011772	0.020668	0.336387	0.107645	12.1257	12.1961	0.0129	0.5167	0.016054	9.2182	0.083	0.0648958	0.036	0.314281	0.00132657	0.0558	5.96952	9.32892	0.005406	0.192937	0.832689	0.181198	1.53062e+06	158489625	14.2412	18.8812
3	2016	河北	0.203261	0.203261	0.26788	0.156036	0.185672	0.0751852	0.0786495	0.00624211	1.32978	0.025568	0.188633	0.011956	0.020374	0.335384	0.0966721	12.1465	12.2576	0.0152	0.5387	0.016489	9.2264	0.081	0.0622417	0.0368	0.317781	0.0018397	0.0546	5.97359	9.55683	0.002306	0.199698	0.873092	0.213269	1.62383e+06	168141918	14.3003	18.9403
3	2017	河北	0.206075	0.201506	0.26148	0.160247	0.182273	0.0890471	0.101075	0.00571579	1.20214	0.040135	0.195176	0.013289	0.019974	0.323836	0.0988665	12.1637	12.3408	0.0169	0.5574	0.017126	9.22166	0.079	0.0646557	0.0368	0.327446	0.00261404	0.0546	5.97819	9.54553	0.003111	0.202681	0.949131	0.269762	1.72526e+06	178644375	14.3609	19.0009
3	2018	河北	0.208658	0.200095	0.248842	0.153989	0.198672	0.104469	0.131498	0.00516842	1.28271	0.088037	0.214556	0.013878	0.019679	0.303533	0.0990505	12.1718	12.4265	0.0167	0.5733	0.01808	9.21472	0.076	0.0709748	0.033	0.332513	0.00766392	0.0531	5.98048	9.84977	0.009035	0.189308	1.03692	0.328544	1.82136e+06	188594714	14.4151	19.0551
3	2019	河北	0.210403	0.206075	0.248841	0.160547	0.210566	0.122917	0.161127	0.00493684	1.37407	0.150958	0.236694	0.016144	0.019484	0.322192	0.114063	12.1909	12.3985	0.0194	0.5877	0.019793	9.1243	0.072	0.0749399	0.0312	0.36991	0.0108587	0.0532	5.98331	9.92993	0.003306	0.195905	1.32297	0.380834	1.95473e+06	2.02406e+08	14.4858	19.1258
3	2020	河北	0.214521	0.214521	0.232833	0.159493	0.256607	0.143083	0.182851	0.00428947	1.3699	0.188511	0.249201	0.017521	0.019321	0.322151	0.122819	12.2295	12.4185	0.0207	0.6007	0.021501	9.13564	0.067	0.0698011	0.0346	0.3509	0.0153275	0.0524	5.98559	10.0047	0.001109	0.188192	1.37746	0.422159	2.13187e+06	2.20747e+08	14.5725	19.2125
3	2021	河北	0.213109	0.210403	0.225619	0.165454	0.244496	0.125997	0.141771	0.00408947	1.35838	0.031807	0.219062	0.018457	0.019174	0.349028	0.133866	12.2413	12.4731	0.018	0.6114	0.022883	9.18195	0.061	0.0677306	0.031	0.334475	0.018502	0.0517	5.98344	10.0826	0.000678	0.196814	1.22198	0.384333	2.33335e+06	2.4161e+08	14.6628	19.3028
4	2011	山西	0.12705	0.142734	0.173313	0.11951	0.135401	0.0200841	0.0291282	0.0040625	0.665084	0.027196	0.210353	0.010091	0.011356	0.55626	0.084736	11.8116	11.8088	0.0119	0.4979	0.016545	9.21323	0.123	0.0776753	0.0348	0.347355	0.00200044	0.0351	5.42888	8.43425	0.00447	0.189927	0.596943	0.0714016	603636	82908490	13.3107	18.2332
4	2012	山西	0.140018	0.163116	0.194042	0.120681	0.177115	0.0286816	0.0400046	0.00380625	0.671652	0.027982	0.227813	0.010926	0.011463	0.522619	0.0783959	11.8333	11.8818	0.013	0.5132	0.017963	9.19148	0.119	0.08629	0.0333	0.372069	0.00252708	0.0356	5.42495	8.5973	0.005107	0.214297	0.695671	0.108035	677292	93025030	13.4259	18.3484
4	2013	山西	0.142734	0.168146	0.232944	0.11468	0.157413	0.0377805	0.0547482	0.0037	0.727094	0.030972	0.239247	0.012237	0.011594	0.48273	0.0772165	11.8453	11.9579	0.0137	0.5288	0.019146	9.15035	0.112	0.0897643	0.0313	0.405778	0.0041665	0.0343	5.42128	8.70367	0.009088	0.199498	0.74135	0.140323	744480	102253200	13.5204	18.443
4	2014	山西	0.145423	0.183404	0.263852	0.118278	0.168665	0.0427906	0.0598346	0.00371875	0.789013	0.033783	0.241765	0.011925	0.011513	0.452079	0.0781373	11.8525	12.0132	0.0142	0.543	0.020216	9.10975	0.105	0.0888877	0.034	0.448059	0.00379736	0.0328	5.4193	8.71719	0.005391	0.182006	0.902252	0.157659	815206	111967254	13.6112	18.5337
4	2015	山西	0.146749	0.210862	0.339712	0.116363	0.176163	0.0526708	0.0677128	0.0034375	0.806322	0.040413	0.268121	0.010381	0.011705	0.360099	0.0716259	11.8562	11.9939	0.014	0.5587	0.021036	9.07976	0.103	0.0827636	0.0351	0.418682	0.0040105	0.0305	5.41674	8.64471	0.006069	0.187066	1.30703	0.192509	856350	117618375	13.6604	18.583
4	2016	山西	0.156916	0.215101	0.38407	0.122533	0.13416	0.0555022	0.0731026	0.0032625	0.823975	0.029547	0.26274	0.010162	0.01145	0.340311	0.084802	11.864	12.0262	0.0119	0.5727	0.021522	9.05795	0.099	0.0794358	0.0352	0.436707	0.0032612	0.0301	5.41532	9.01286	0.006777	0.187097	1.43898	0.20565	908503	124781538	13.7196	18.6421
4	2017	山西	0.163116	0.156916	0.220792	0.120647	0.127761	0.0597557	0.0874713	0.003125	0.695294	0.042286	0.241906	0.009546	0.011325	0.379131	0.0746654	11.8696	12.1522	0.0074	0.5859	0.021737	9.16364	0.096	0.0899918	0.0343	0.390156	0.00606308	0.0316	5.41418	8.90639	0.008752	0.178606	1.18461	0.244893	965250	132575625	13.7801	18.7027
4	2018	山西	0.168146	0.140018	0.183481	0.120415	0.114441	0.074348	0.113782	0.0029875	0.702936	0.087227	0.25472	0.010452	0.011181	0.37223	0.0816934	11.8729	12.262	0.0093	0.5985	0.021861	9.17857	0.09	0.0978512	0.0326	0.387874	0.00896415	0.0313	5.4119	9.14793	0.006185	0.169731	1.26789	0.294755	1.01901e+06	139959974	13.8343	18.7569
4	2019	山西	0.210862	0.12705	0.166426	0.11873	0.0932108	0.088285	0.146753	0.0028875	0.760204	0.146332	0.276669	0.011231	0.011012	0.386611	0.0850088	11.8795	12.1663	0.0055	0.6129	0.022934	9.13089	0.084	0.104757	0.0271	0.41291	0.00643225	0.0312	5.41047	9.03884	0.006472	0.160058	1.17386	0.352673	1.09364e+06	1.50209e+08	13.905	18.8275
4	2020	山西	0.215101	0.145423	0.180609	0.131641	0.122358	0.100089	0.171076	0.00265	0.806729	0.183686	0.289536	0.011956	0.010863	0.383442	0.0853411	11.8798	12.156	0.0066	0.6253	0.024126	9.19446	0.078	0.092114	0.0311	0.382185	0.00254817	0.0312	5.40847	9.1561	0.004209	0.156422	1.17646	0.399304	1.19274e+06	1.63821e+08	13.9918	18.9143
4	2021	山西	0.183404	0.146749	0.174524	0.13577	0.128656	0.0795378	0.119494	0.00250625	0.738466	0.022373	0.223399	0.01115	0.010719	0.449722	0.0985566	11.8818	12.2905	0.0049	0.6342	0.025597	9.35372	0.073	0.0927271	0.023	0.342948	0.00595276	0.0314	5.4056	9.21622	0.000749	0.170685	0.899858	0.345746	1.30547e+06	1.79304e+08	14.0821	19.0046
5	2011	内蒙古	0.201493	0.201493	0.360282	0.115024	0.12484	0.0203008	0.0307626	0.000565167	0.950161	0.017066	0.208164	0.005931	0.001176	0.22074	0.0536629	11.9891	12.0336	0.0173	0.5704	0.015489	9.27407	0.117	0.0686419	0.038	0.277975	0.0015787	0.0396	3.03875	7.14441	0.009785	0.140137	0.624046	0.0736992	769764	74905740	13.5538	18.1317
5	2012	内蒙古	0.210613	0.210613	0.377133	0.115872	0.134819	0.0280787	0.0440861	0.0005465	0.962076	0.017212	0.215735	0.006388	0.001169	0.22469	0.0447542	12.0062	12.1545	0.0166	0.5842	0.015886	9.26591	0.112	0.0705179	0.0373	0.28793	0.00668111	0.0407	3.03632	7.30787	0.005317	0.136479	0.639721	0.116354	863691	84045780	13.669	18.2469
5	2013	内蒙古	0.222861	0.227203	0.422186	0.117078	0.13754	0.0375485	0.0579884	0.000527167	1.01556	0.018398	0.217924	0.006927	0.001161	0.226028	0.0439126	12.0288	12.0097	0.0177	0.5982	0.016261	9.24248	0.105	0.071835	0.0366	0.30232	0.00229007	0.0408	3.03266	7.56786	0.016392	0.132512	0.676866	0.154717	949370	92383200	13.7636	18.3415
5	2014	内蒙古	0.229998	0.234019	0.451392	0.117184	0.127349	0.0482345	0.0596268	0.000507833	1.02914	0.01891	0.218342	0.006873	0.001153	0.225563	0.0503183	12.0562	12.1646	0.0144	0.6097	0.016595	9.21639	0.1	0.0704027	0.0359	0.318376	0.000784459	0.0434	3.03021	7.56216	0.019335	0.131609	0.770034	0.16634	1.03956e+06	101159604	13.8543	18.4322
5	2015	内蒙古	0.227203	0.229998	0.439124	0.118614	0.126224	0.0479127	0.0693772	0.000486917	1.04321	0.022449	0.238508	0.00763	0.001145	0.231119	0.0444689	12.0747	12.0732	0.0118	0.6209	0.017246	9.14571	0.097	0.0740683	0.0365	0.230126	0.000863079	0.0447	3.02653	7.72046	0.010652	0.134553	0.80145	0.195687	1.09203e+06	106265250	13.9035	18.4814
5	2016	内蒙古	0.231818	0.231818	0.458952	0.118865	0.11004	0.0510664	0.0723587	0.00046325	1.08047	0.015274	0.248935	0.008137	0.001124	0.240351	0.0426511	12.1862	12.1374	0.0109	0.634	0.017927	9.09338	0.094	0.0736911	0.0365	0.243594	0.000664714	0.0436	3.02489	7.96485	0.009318	0.130155	0.927919	0.21481	1.15853e+06	112736988	13.9627	18.5406
5	2017	内蒙古	0.232842	0.232842	0.464709	0.120379	0.105313	0.0612214	0.0878166	0.000444583	1.33022	0.032647	0.281428	0.008221	0.001116	0.290255	0.0582918	12.2032	12.2705	0.0132	0.646	0.018417	8.93565	0.091	0.0799509	0.0363	0.288428	0.0012183	0.0458	3.02366	7.95332	0.009016	0.131464	1.25737	0.250749	1.2309e+06	119778750	14.0233	18.6012
5	2018	内蒙古	0.237573	0.222861	0.427411	0.126823	0.106767	0.0762779	0.12091	0.00042275	1.39754	0.076066	0.279449	0.007474	0.001105	0.295224	0.060054	12.2192	12.3568	0.0121	0.6551	0.018798	8.95563	0.086	0.0809671	0.0358	0.280655	0.00114754	0.0486	3.01913	8.23138	0.006687	0.124679	1.28217	0.309287	1.29946e+06	126450324	14.0775	18.6554
5	2019	内蒙古	0.241411	0.237573	0.465272	0.123256	0.116715	0.0911396	0.150696	0.000396	1.46851	0.123525	0.296349	0.008587	0.001078	0.317129	0.0638828	12.2361	12.1466	0.0083	0.6646	0.019546	8.90023	0.079	0.0894516	0.037	0.293455	0.00130603	0.0504	3.01623	8.49474	0.004661	0.125165	1.25101	0.357341	1.39462e+06	1.3571e+08	14.1481	18.726
5	2020	内蒙古	0.243404	0.241411	0.477704	0.124851	0.113651	0.102369	0.173105	0.000369167	1.47144	0.15256	0.303584	0.009278	0.001053	0.322446	0.0604738	12.2559	12.0899	0.0072	0.6748	0.020252	8.95544	0.069	0.0839732	0.038	0.274226	0.00207088	0.0519	3.01125	8.59063	0.002758	0.127994	1.23276	0.394991	1.521e+06	1.48008e+08	14.2349	18.8128
5	2021	内蒙古	0.234019	0.243404	0.492974	0.130386	0.0970583	0.0752615	0.113142	0.000351667	1.45381	0.017538	0.255412	0.009265	0.001032	0.385679	0.0601304	12.2672	12.2829	0.001	0.6821	0.021117	9.0616	0.064	0.0814582	0.038	0.246674	0.00200582	0.0476	3.01	8.69918	0.004182	0.129127	0.950993	0.332566	1.66475e+06	1.61997e+08	14.3252	18.9031
6	2011	辽宁	0.158806	0.18681	0.216932	0.150793	0.194438	0.0496034	0.047802	0.004666	1.01182	0.021265	0.175728	0.016369	0.015766	0.337405	0.279068	11.5524	12.128	0.0705	0.6405	0.020585	9.59359	0.084	0.0888503	0.0368	0.364215	0.00718325	0.0396	5.70424	9.59274	0.001547	0.161627	0.671402	0.117926	1970963	73533840	14.494	18.1133
6	2012	辽宁	0.162608	0.204704	0.21548	0.155755	0.248196	0.0592976	0.0689941	0.00463133	1.01988	0.020771	0.18347	0.015731	0.016159	0.31458	0.264452	11.5671	12.2395	0.0681	0.6565	0.02135	9.61443	0.081	0.0932603	0.0355	0.374469	0.00928344	0.0383	5.70333	9.8904	0.001528	0.18208	0.715024	0.153371	2211461	82506480	14.6092	18.2284
6	2013	辽宁	0.165314	0.20948	0.231881	0.159364	0.241524	0.072158	0.085618	0.00455867	1.01722	0.021395	0.190989	0.016387	0.016793	0.29543	0.26053	11.617	12.2398	0.0661	0.6645	0.022177	9.62213	0.077	0.0926614	0.0335	0.388833	0.00637117	0.0376	5.70104	10.1382	0.003444	0.151703	0.734895	0.190462	2430840	90691200	14.7037	18.323
6	2014	辽宁	0.18681	0.177556	0.203916	0.156479	0.17243	0.0829013	0.0946588	0.004586	1.03381	0.022611	0.177475	0.015202	0.017082	0.272869	0.244622	11.6564	12.3111	0.0588	0.6705	0.022907	9.61709	0.075	0.0814128	0.0338	0.414195	0.00759643	0.0366	5.69943	9.82103	0.00489	0.140402	0.831178	0.214533	2.66177e+06	99306864	14.7945	18.4137
6	2015	辽宁	0.19744	0.19744	0.214371	0.169614	0.210295	0.0917427	0.118361	0.004596	1.1052	0.028061	0.156322	0.012676	0.016066	0.248202	0.208447	11.6983	12.2161	0.0113	0.6805	0.023182	9.58901	0.072	0.0575691	0.0342	0.291772	0.00933029	0.0349	5.69483	9.86952	0.00267	0.151544	1.01542	0.275733	2.79611e+06	104319000	14.8437	18.463
6	2016	辽宁	0.177556	0.204543	0.226987	0.166932	0.222405	0.0800831	0.109278	0.00470267	1.39326	0.027606	0.205758	0.016754	0.015341	0.297457	0.258435	11.7003	12.2408	0.009	0.6887	0.023081	9.36017	0.069	0.075851	0.0381	0.38644	0.0145288	0.0341	5.69229	10.1488	0.002932	0.151955	1.33239	0.269109	2.9664e+06	110672208	14.9029	18.5221
6	2017	辽宁	0.191649	0.191649	0.228989	0.175162	0.169276	0.088244	0.118874	0.00476533	1.25214	0.042739	0.20844	0.018364	0.015231	0.300693	0.286832	11.7175	12.2837	0.0154	0.6949	0.02275	9.37025	0.067	0.0774232	0.038	0.371495	0.016482	0.0339	5.68882	9.92818	0.001854	0.144576	1.33776	0.280815	3.15169e+06	117585000	14.9634	18.5827
6	2018	辽宁	0.204543	0.158806	0.203621	0.140292	0.130515	0.100986	0.138532	0.00474533	1.29866	0.07646	0.210849	0.018174	0.015071	0.305297	0.299566	11.7197	12.3165	0.0128	0.7026	0.022447	9.39314	0.066	0.0780607	0.0394	0.359972	0.0187432	0.0334	5.68394	10.1455	0.000896	0.136561	1.32238	0.311699	3.32723e+06	124134384	15.0177	18.6369
6	2019	辽宁	0.20948	0.162608	0.224807	0.130238	0.130884	0.116395	0.161628	0.00469867	1.39552	0.117462	0.230639	0.020412	0.014923	0.323259	0.291677	11.7342	12.091	0.0092	0.7121	0.024343	9.32353	0.061	0.0774612	0.0416	0.388229	0.0223846	0.0331	5.68067	10.0254	0.001509	0.135142	1.38497	0.342862	3.57089e+06	1.33225e+08	15.0883	18.7075
6	2020	辽宁	0.15758	0.15758	0.211808	0.12292	0.1372	0.128504	0.182788	0.00420667	1.34227	0.14602	0.239466	0.02186	0.014873	0.314792	0.260442	11.7822	12.0278	0.0069	0.7214	0.026811	9.34156	0.052	0.0748184	0.0461	0.356795	0.0251965	0.0323	5.67551	9.99104	0.00124	0.135324	1.42853	0.372599	3.89448e+06	1.45298e+08	15.1751	18.7943
6	2021	辽宁	0.204704	0.165314	0.222	0.133903	0.138561	0.107601	0.135683	0.004	1.3965	0.022985	0.213138	0.021767	0.0146	0.338594	0.279445	11.7874	12.0965	0.0075	0.7281	0.027865	9.37894	0.048	0.0714493	0.043	0.354695	0.0273753	0.031	5.66938	10.0466	0.001293	0.133026	1.31005	0.320577	4.26255e+06	1.5903e+08	15.2654	18.8846
7	2011	吉林	0.231323	0.216991	0.336538	0.108586	0.208226	0.0274824	0.0315852	0.00343095	1.33235	0.022576	0.208324	0.008434	0.008026	0.224812	0.134818	11.4269	10.7675	0.0091	0.534	0.020474	9.26358	0.072	0.0590595	0.037	0.389808	0.00248467	0.0134	4.97956	8.11193	0.002762	0.154878	0.655782	0.0698379	929106	48153690	13.742	17.6899
7	2012	吉林	0.252868	0.231323	0.356692	0.110115	0.230636	0.0391662	0.0420382	0.00331042	1.3072	0.022021	0.206981	0.009197	0.007842	0.221932	0.129869	11.4426	10.9116	0.0087	0.5454	0.021459	9.27233	0.069	0.0637032	0.0365	0.399767	0.00210399	0.0128	4.9696	8.27206	0.002161	0.192626	0.650856	0.105902	1.04248e+06	54029430	13.8571	17.805
7	2013	吉林	0.254641	0.254641	0.394297	0.112244	0.262215	0.0472893	0.053258	0.00319521	1.30272	0.022647	0.210388	0.009174	0.007668	0.218658	0.122625	11.4531	10.7102	0.0086	0.5574	0.022471	9.281	0.066	0.0656433	0.037	0.415931	0.00266127	0.0122	4.95842	8.42266	0.003286	0.16734	0.672752	0.13359	1.14589e+06	59389200	13.9517	17.8996
7	2014	吉林	0.259036	0.252868	0.401789	0.115671	0.244388	0.0585693	0.0622035	0.003087	1.31691	0.023777	0.211057	0.009471	0.007511	0.222051	0.117402	11.4725	10.7854	0.0087	0.5681	0.023402	9.27498	0.063	0.0640724	0.034	0.440546	0.00207055	0.012	4.94863	8.5732	0.005351	0.152253	0.685168	0.158704	1.25475e+06	65031174	14.0424	17.9904
7	2015	吉林	0.264448	0.267219	0.432994	0.116616	0.255382	0.074421	0.0710546	0.00298368	1.3848	0.027537	0.228761	0.010055	0.007363	0.219773	0.0836058	11.4858	10.6767	0.0094	0.5764	0.024214	9.23217	0.065	0.0616591	0.035	0.253977	0.00188223	0.0115	4.93759	8.72486	0.003915	0.161313	0.779527	0.182667	1.31808e+06	68313375	14.0917	18.0396
7	2016	吉林	0.267219	0.280013	0.482442	0.117465	0.241424	0.0833666	0.081525	0.00287495	1.29262	0.021002	0.242684	0.009452	0.0072	0.21305	0.0829473	11.5375	10.7157	0.0102	0.5875	0.02502	9.21474	0.063	0.0590771	0.0345	0.258033	0.00787857	0.0112	4.91983	8.92758	0.003113	0.15078	0.895557	0.214856	1.39835e+06	72473778	14.1508	18.0987
7	2017	吉林	0.271154	0.296196	0.497364	0.117159	0.277628	0.103438	0.103176	0.00277126	1.0512	0.036394	0.249303	0.008565	0.007047	0.216481	0.0837491	11.5511	10.8178	0.0098	0.5971	0.02549	9.17432	0.062	0.0571467	0.0352	0.267142	0.0147158	0.0111	4.90373	8.95931	0.002804	0.148947	0.978874	0.266977	1.4857e+06	77000625	14.2114	18.1593
7	2018	吉林	0.216991	0.271154	0.445085	0.11539	0.256192	0.125213	0.13068	0.00267674	1.1728	0.076316	0.251389	0.00763	0.006916	0.218062	0.0907766	11.5655	10.862	0.0103	0.6085	0.026503	9.1394	0.061	0.059156	0.0346	0.270243	0.0226839	0.0109	4.88697	9.26198	0.000861	0.146432	1.17036	0.310726	1.56845e+06	81289494	14.2656	18.2135
7	2019	吉林	0.280013	0.264448	0.482232	0.118136	0.190645	0.13896	0.156373	0.00257689	1.65763	0.15894	0.335421	0.012653	0.006768	0.285482	0.111207	11.5774	10.6734	0.0149	0.6163	0.028601	8.8588	0.059	0.0680472	0.0311	0.359254	0.0404313	0.0108	4.87237	9.32981	0.002024	0.137212	1.52478	0.358233	1.68331e+06	8.72424e+07	14.3363	18.2842
7	2020	吉林	0.296196	0.228237	0.412846	0.11746	0.1507	0.152063	0.173717	0.00248416	1.77823	0.182116	0.335234	0.012956	0.006637	0.284389	0.103817	11.5885	10.711	0.0151	0.6264	0.030303	8.97433	0.052	0.0627025	0.0342	0.310609	0.0375387	0.0107	4.85215	9.31587	0.00023	0.137293	1.48677	0.393169	1.83585e+06	9.51482e+07	14.423	18.3709
7	2021	吉林	0.228237	0.259036	0.437669	0.125759	0.213495	0.129628	0.124133	0.00238947	1.75553	0.026645	0.279312	0.013876	0.006463	0.290091	0.113281	11.5963	10.8891	0.0149	0.6336	0.031813	8.98218	0.048	0.0611541	0.033	0.318585	0.00817098	0.0101	4.84209	9.44778	0.001027	0.142119	1.44987	0.344717	2.00935e+06	1.04141e+08	14.5133	18.4613
8	2011	黑龙江	0.266283	0.266283	0.452292	0.132486	0.21323	0.0176715	0.0246361	0.0017302	1.58568	0.024461	0.22207	0.010235	0.004491	0.367541	0.197751	11.955	11.0543	0.0177	0.5649	0.018518	9.22122	0.071	0.0589612	0.041	0.377531	0.00493324	0.0171	4.42074	8.52971	0.002182	0.145687	0.718734	0.0564272	1289586	73076540	14.0698	18.107
8	2012	黑龙江	0.296835	0.296835	0.490803	0.132806	0.269213	0.0257466	0.0347784	0.00156283	1.80063	0.024089	0.23164	0.01066	0.004433	0.348828	0.17331	11.9771	11.0857	0.0184	0.5688	0.018919	9.20945	0.07	0.0611911	0.0415	0.401049	0.00733662	0.0167	4.40528	8.86333	0.000823	0.183644	0.917633	0.0873679	1446942	81993380	14.185	18.2221
8	2013	黑龙江	0.327078	0.327078	0.524264	0.133401	0.32943	0.0341801	0.0451388	0.00167326	2.03988	0.026105	0.233082	0.0114	0.004341	0.336045	0.166577	11.9842	11.0202	0.0199	0.5804	0.019581	9.18754	0.067	0.0631493	0.0444	0.432462	0.00704052	0.0158	4.38958	9.24358	0.004261	0.160245	1.00502	0.120186	1590480	90127200	14.2795	18.3167
8	2014	黑龙江	0.338919	0.338919	0.532727	0.140141	0.350745	0.0411787	0.0575772	0.00156348	2.1412	0.028623	0.228349	0.010728	0.00423	0.30107	0.15889	11.9982	11.0056	0.0211	0.5922	0.02025	9.17281	0.061	0.0649894	0.0447	0.466461	0.00799766	0.0154	4.37364	9.50807	0.003931	0.158813	1.24154	0.152512	1.74158e+06	98689284	14.3703	18.4075
8	2015	黑龙江	0.35643	0.405736	0.580888	0.141638	0.511882	0.0477686	0.0675908	0.00150913	2.26116	0.033907	0.266557	0.010453	0.003967	0.238264	0.0867636	12.0029	10.9056	0.0229	0.6047	0.020832	9.12075	0.061	0.0583638	0.0447	0.296413	0.00843692	0.0153	4.3515	9.59308	0.00537	0.147381	1.59482	0.181604	1829475	103670250	14.4195	18.4567
8	2016	黑龙江	0.366396	0.462656	0.603796	0.136225	0.676607	0.0517758	0.0800208	0.00144391	2.36806	0.025282	0.274751	0.009912	0.003861	0.218854	0.071401	12.0107	10.8887	0.0255	0.6109	0.021249	9.08207	0.06	0.0538051	0.0422	0.311586	0.00817686	0.015	4.33262	9.48623	0.005167	0.14283	1.88946	0.21773	1.94089e+06	109983948	14.4787	18.5158
8	2017	黑龙江	0.389863	0.408227	0.627594	0.142147	0.468056	0.060532	0.0960061	0.00137391	2.67347	0.042554	0.291843	0.009218	0.003693	0.202865	0.0798636	12.0197	10.9402	0.0249	0.619	0.021599	9.05327	0.059	0.0567141	0.0421	0.319279	0.00922548	0.0147	4.31396	9.26927	0.002828	0.133594	2.18609	0.253515	2062125	116853750	14.5392	18.5764
8	2018	黑龙江	0.405736	0.366396	0.601873	0.138421	0.365461	0.0697986	0.117199	0.00131783	2.78221	0.074887	0.285837	0.00825	0.003554	0.199656	0.106925	12.0264	10.9185	0.0241	0.6346	0.022004	9.03621	0.054	0.0599454	0.0399	0.322401	0.0101408	0.0141	4.29255	9.39408	0.002239	0.124854	2.31453	0.30267	2.17698e+06	123362404	14.5935	18.6306
8	2019	黑龙江	0.421236	0.35643	0.619686	0.13695	0.315387	0.0809806	0.141145	0.00123739	3.4666	0.135692	0.368154	0.010766	0.003372	0.244919	0.137379	12.0359	10.8292	0.0028	0.6462	0.023907	8.8113	0.05	0.0679075	0.0353	0.411667	0.0171076	0.0137	4.27067	9.48227	0.000955	0.119182	1.8851	0.344467	2.33641e+06	1.32396e+08	14.6641	18.7013
8	2020	黑龙江	0.462656	0.389863	0.652022	0.142389	0.381665	0.0898263	0.159958	0.00116957	3.45736	0.163218	0.397811	0.012641	0.003202	0.227894	0.111935	12.0324	10.7927	0.0027	0.6561	0.026036	8.94196	0.04	0.0592707	0.0337	0.371741	0.0193598	0.0135	4.24453	9.48517	0.001307	0.111095	1.94537	0.381628	2.54813e+06	1.44394e+08	14.7509	18.7881
8	2021	黑龙江	0.408227	0.421236	0.707626	0.148737	0.414714	0.072911	0.118378	0.00112174	3.39394	0.025553	0.343084	0.013077	0.003087	0.2459	0.133893	12.0338	10.9172	0.0026	0.6569	0.028131	8.96626	0.038	0.0584829	0.032	0.372526	0.0235324	0.0131	4.22992	9.617	0.003582	0.120371	1.87178	0.348921	2.78895e+06	1.58041e+08	14.8412	18.8784
9	2011	上海	0.17533	0.221784	0.0961384	0.285988	0.287204	0.133199	0.133945	0.00588013	0.101429	0.029351	0.203946	0.031138	0.174185	0.399741	1.47223	9.39964	11.4399	0.0424	0.893	0.021785	10.4281	0.022	0.165283	0.0354	0.374344	0.0250447	0.0285	8.22043	10.3779	0.000829	0.196108	1.40553	0.236344	2.0894e+06	24465550	14.5524	17.0128
9	2012	上海	0.21032	0.17533	0.0928172	0.287673	0.138968	0.192617	0.187908	0.0072082	0.0994386	0.031609	0.207317	0.033667	0.175946	0.379616	1.36557	9.43676	11.4515	0.0475	0.893	0.021117	10.4062	0.022	0.169797	0.0305	0.388491	0.025704	0.0273	8.23851	10.5224	0.001513	0.213761	1.55309	0.310205	2.34435e+06	27450850	14.6675	17.1279
9	2013	上海	0.217117	0.363785	0.0932907	0.799353	0.168539	0.222432	0.212309	0.0073123	0.0943558	0.036292	0.207561	0.035603	0.215916	0.35591	1.25256	9.44407	11.3422	0.0476	0.896	0.02062	10.4098	0.021	0.174037	0.0398	0.392196	0.0243686	0.0264	8.25873	10.5753	0.000671	0.206951	1.67482	0.337839	2576916	30174000	14.7621	17.2225
9	2014	上海	0.221784	0.359917	0.102106	0.785301	0.162252	0.262061	0.238326	0.00706782	0.0899416	0.038443	0.208906	0.036574	0.215399	0.343686	1.21565	9.46846	11.4073	0.0473	0.893	0.020537	10.4192	0.021	0.179018	0.0406	0.394756	0.0251382	0.0246	8.26647	10.5747	0.002198	0.194563	1.87026	0.362457	2.82172e+06	33040530	14.8529	17.3132
9	2015	上海	0.357485	0.357485	0.0969682	0.760174	0.188446	0.295177	0.26687	0.0072571	0.0814338	0.046352	0.246445	0.037262	0.214749	0.313993	1.11372	9.48759	11.4174	0.0458	0.8853	0.020815	10.4161	0.022	0.193372	0.0404	0.461946	0.0264207	0.0247	8.26281	10.7574	0.002687	0.167837	2.13023	0.400268	2.96414e+06	34708125	14.9021	17.3625
9	2016	上海	0.359917	0.388631	0.0942926	0.818416	0.226108	0.323814	0.29367	0.00716877	0.0709188	0.038122	0.245538	0.037238	0.215338	0.285518	1.02248	9.49492	11.3888	0.0436	0.89	0.020863	10.4644	0.021	0.199651	0.0408	0.446727	0.0277156	0.0249	8.26647	10.903	0.006451	0.170934	2.33907	0.418011	3.14466e+06	36821910	14.9612	17.4216
9	2017	上海	0.363785	0.365545	0.116168	0.843672	0.0990054	0.353787	0.332479	0.00669401	0.0726944	0.045887	0.246389	0.039343	0.216506	0.293063	1.04942	9.49717	11.4809	0.0375	0.891	0.020881	10.4815	0.021	0.191477	0.0392	0.447214	0.0264623	0.0242	8.26606	10.9083	0.004993	0.16747	2.27117	0.471469	3.34108e+06	39121875	15.0218	17.4822
9	2018	上海	0.365545	0.418141	0.109815	0.872163	0.243586	0.393768	0.38918	0.00644006	0.0717196	0.069063	0.255556	0.041591	0.216981	0.298762	1.04421	9.48086	11.5804	0.035	0.8913	0.020921	10.4826	0.02	0.192321	0.0353	0.455167	0.0374906	0.0227	8.2697	11.047	0.000828	0.160971	2.34707	0.552712	3.52718e+06	41300930	15.076	17.5364
9	2019	上海	0.388631	0.458423	0.109157	0.917612	0.32299	0.446083	0.448392	0.00643533	0.0594079	0.0789	0.214368	0.039957	0.217066	0.250689	0.892983	9.47613	11.7046	0.0344	0.8922	0.021225	10.58	0.02	0.162921	0.0355	0.415345	0.0372779	0.0216	8.27212	11.176	0.00313	0.169359	2.69462	0.630264	3.78547e+06	4.43254e+07	15.1467	17.6071
9	2020	上海	0.418141	0.217117	0.124241	0.103402	0.447644	0.490539	0.500565	0.00425868	0.0531851	0.094891	0.209354	0.041748	0.216719	0.248717	0.897976	9.46627	11.8411	0.0361	0.893	0.021732	10.5565	0.019	0.150951	0.0367	0.411686	0.0409094	0.021	8.27494	11.3027	0.000942	0.173633	2.75112	0.69233	4.12851e+06	4.83422e+07	15.2334	17.6938
9	2021	上海	0.458423	0.21032	0.118249	0.108182	0.426877	0.528639	0.464729	0.00394322	0.0486473	0.052447	0.195092	0.04211	0.2153	0.248498	0.938429	9.47899	11.9498	0.0337	0.893	0.022046	10.589	0.018	0.152881	0.027	0.418358	0.0589031	0.0211	8.27534	11.4353	0.001033	0.173431	2.76572	0.637016	4.5187e+06	5.2911e+07	15.3237	17.7841
10	2011	江苏	0.193415	0.193415	0.149678	0.233523	0.196114	0.158883	0.0786522	0.00902355	0.660061	0.020088	0.126689	0.021696	0.043175	0.454355	0.709637	11.9333	12.2186	0.0423	0.6201	0.021008	9.7643	0.071	0.0839869	0.0322	0.326984	0.00678941	0.091	6.66182	11.3466	0.00139	0.210009	0.826964	0.142908	1.83514e+06	136412590	14.4226	18.7312
10	2012	江苏	0.216078	0.216078	0.157746	0.243744	0.248868	0.192065	0.115784	0.00871709	0.670275	0.020725	0.130002	0.023824	0.043369	0.442897	0.639867	11.9455	12.3014	0.0418	0.6301	0.020581	9.7636	0.07	0.088471	0.0314	0.340579	0.00741627	0.0924	6.67383	11.6091	0.00163	0.228788	0.86712	0.195146	2.05907e+06	153057730	14.5378	18.8463
10	2013	江苏	0.217731	0.227119	0.15826	0.257849	0.268007	0.228196	0.136825	0.00845118	0.655864	0.023477	0.130511	0.024893	0.043563	0.427832	0.570885	11.9582	12.1105	0.0345	0.6439	0.020562	9.77228	0.065	0.0906976	0.0303	0.349406	0.00882795	0.0928	6.68266	11.8584	0.002323	0.22281	0.908146	0.228299	2263332	168241200	14.6323	18.9409
10	2014	江苏	0.224249	0.233008	0.165461	0.261019	0.27553	0.244953	0.140365	0.00809427	0.651275	0.025816	0.130169	0.025394	0.043753	0.417195	0.531861	11.9673	12.1867	0.0266	0.657	0.020512	9.7746	0.061	0.0922754	0.0301	0.360404	0.00834497	0.0901	6.69347	11.8959	0.001786	0.216226	0.991735	0.240758	2.47835e+06	184224114	14.7231	19.0317
10	2015	江苏	0.227119	0.242432	0.170398	0.269378	0.291084	0.273009	0.163608	0.00768809	0.677901	0.033038	0.138164	0.025689	0.043932	0.410783	0.484618	11.9754	12.2011	0.0216	0.6749	0.020634	9.76697	0.058	0.0942735	0.03	0.380939	0.00817098	0.0898	6.69756	11.9486	0.00216	0.218649	1.06371	0.300193	2.60343e+06	193522125	14.7723	19.0809
10	2016	江苏	0.233008	0.241526	0.172427	0.277619	0.276619	0.28458	0.178815	0.00740764	0.65535	0.024168	0.128985	0.026191	0.044093	0.391421	0.437133	11.9659	12.2164	0.0211	0.6893	0.020831	9.79091	0.056	0.0844034	0.03	0.382648	0.00821364	0.0914	6.70547	12.1261	0.002469	0.222798	1.11762	0.326182	2.76199e+06	205307958	14.8315	19.14
10	2017	江苏	0.240113	0.240113	0.173333	0.283693	0.264194	0.306849	0.200878	0.00699909	0.634661	0.034324	0.123688	0.02632	0.044298	0.393417	0.464788	11.9734	12.3038	0.0198	0.7018	0.020989	9.82581	0.054	0.0755135	0.0298	0.382186	0.00906512	0.0921	6.71047	12.1389	0.001326	0.22668	1.1168	0.374477	2.93451e+06	218131875	14.892	19.2006
10	2018	江苏	0.241526	0.247574	0.17711	0.292281	0.274428	0.328595	0.251759	0.00670836	0.62869	0.063339	0.125896	0.027047	0.044426	0.390011	0.474471	11.975	12.3595	0.0183	0.7119	0.021386	9.83661	0.051	0.0784451	0.0297	0.383092	0.0107073	0.0888	6.7132	12.2001	0.002248	0.21985	1.14441	0.461313	3.09796e+06	230281634	14.9463	19.2548
10	2019	江苏	0.242432	0.261331	0.179215	0.304214	0.303044	0.358811	0.288468	0.00641873	0.599296	0.090055	0.126201	0.027898	0.044575	0.373634	0.435878	11.9825	12.479	0.0181	0.7247	0.022129	9.85094	0.049	0.0736673	0.0303	0.378118	0.0147696	0.0864	6.71592	12.0576	0.001612	0.221566	1.15347	0.519614	3.32482e+06	2.47145e+08	15.0169	19.3255
10	2020	江苏	0.261331	0.217731	0.171245	0.186495	0.304089	0.39558	0.318791	0.00613845	0.569532	0.106	0.133194	0.029264	0.044482	0.37187	0.431662	11.971	12.5305	0.0191	0.7344	0.023767	9.79713	0.045	0.0721761	0.032	0.361044	0.0203258	0.0849	6.71686	12.0895	0.001391	0.21861	1.21999	0.555771	3.62611e+06	2.69541e+08	15.1037	19.4122
10	2021	江苏	0.247574	0.224249	0.170024	0.19382	0.318193	0.388382	0.256504	0.00572727	0.556223	0.019778	0.125341	0.02955	0.044209	0.383572	0.447347	11.9706	12.5936	0.016	0.7394	0.024818	9.83997	0.043	0.0702218	0.025	0.366974	0.0223967	0.0854	6.72016	12.1455	0.00022	0.221799	1.15627	0.485602	3.96882e+06	2.95016e+08	15.194	19.5025
11	2011	浙江	0.168042	0.152698	0.107387	0.163648	0.190083	0.103904	0.0887661	0.0053577	0.485447	0.027887	0.118896	0.018506	0.03385	0.441779	0.61828	11.6243	12.1355	0.0233	0.6229	0.016611	9.88466	0.056	0.0913402	0.0312	0.387787	0.00222471	0.0663	6.30276	10.1164	0.001249	0.232999	0.856523	0.183155	1.85671e+06	156670980	14.4343	18.8697
11	2012	浙江	0.152698	0.158981	0.111104	0.15819	0.212456	0.122567	0.117641	0.0049899	0.478404	0.029571	0.120059	0.020845	0.03407	0.428477	0.568878	11.64	12.1643	0.0238	0.6291	0.016399	9.87779	0.056	0.0931123	0.0301	0.40962	0.00234557	0.0647	6.3232	10.4123	0.001905	0.25081	0.905569	0.236259	2.08326e+06	175788060	14.5494	18.9848
11	2013	浙江	0.158981	0.168042	0.114067	0.149281	0.248524	0.144056	0.144709	0.0046098	0.478256	0.033995	0.125289	0.021646	0.03436	0.419418	0.550793	11.6564	12.1478	0.0232	0.6394	0.016591	9.88397	0.053	0.0939084	0.0301	0.422994	0.00215856	0.0646	6.34046	10.663	0.003641	0.241399	0.939857	0.274418	2.28992e+06	193226400	14.644	19.0794
11	2014	浙江	0.182155	0.182155	0.120974	0.164841	0.268913	0.168129	0.156461	0.004255	0.465842	0.041884	0.128434	0.022598	0.03459	0.422057	0.542886	11.6645	12.1769	0.0242	0.6496	0.016608	9.87273	0.05	0.095934	0.0296	0.443962	0.00217186	0.063	6.35862	10.8668	0.003987	0.240132	1.00238	0.288952	2.50747e+06	211582908	14.7348	19.1701
11	2015	浙江	0.188579	0.188579	0.12372	0.16392	0.287679	0.201361	0.192851	0.0038766	0.462424	0.056534	0.154967	0.023578	0.03505	0.415126	0.503634	11.6786	12.2122	0.0246	0.6632	0.016561	9.86151	0.048	0.0971919	0.0293	0.440948	0.00228743	0.0624	6.37462	11.1225	0.003292	0.228066	1.0827	0.374367	2.63402e+06	222261750	14.784	19.2194
11	2016	浙江	0.192834	0.192834	0.124366	0.167394	0.296782	0.224641	0.20349	0.0035164	0.466723	0.050099	0.147599	0.023928	0.03552	0.394941	0.473137	11.6873	12.281	0.0247	0.6772	0.016406	9.88525	0.046	0.0960838	0.0287	0.442668	0.00419818	0.0648	6.38906	11.4431	0.003226	0.22498	1.13668	0.383266	2.79444e+06	235797876	14.8431	19.2785
11	2017	浙江	0.195746	0.195746	0.128558	0.181832	0.28526	0.258804	0.235847	0.0031922	0.454739	0.068045	0.145462	0.024462	0.03613	0.387085	0.492865	11.6961	12.3988	0.0233	0.6891	0.016245	9.90177	0.044	0.0954397	0.0273	0.44663	0.00627276	0.0665	6.40507	11.5026	0.001841	0.230223	1.24155	0.4424	2.96898e+06	250526250	14.9037	19.3391
11	2018	浙江	0.20431	0.221306	0.120504	0.19409	0.36277	0.301579	0.283989	0.0027813	0.454719	0.114375	0.153558	0.025725	0.03691	0.384738	0.509118	11.7007	12.5028	0.0219	0.7002	0.016251	9.91573	0.042	0.0994113	0.026	0.447743	0.0105105	0.0657	6.42162	11.8712	0.001633	0.226215	1.30709	0.515389	3.13435e+06	264480348	14.9579	19.3933
11	2019	浙江	0.221306	0.234523	0.106481	0.21067	0.402103	0.360801	0.322706	0.0024441	0.428223	0.158691	0.161231	0.02678	0.03771	0.361191	0.494802	11.7102	12.5742	0.015	0.7158	0.016858	9.95407	0.039	0.0946044	0.0252	0.438541	0.014242	0.0649	6.43775	11.635	0.001513	0.226872	1.26805	0.569199	3.36389e+06	2.83848e+08	15.0286	19.464
11	2020	浙江	0.234523	0.20431	0.117978	0.141871	0.369696	0.421475	0.351341	0.00208	0.398126	0.19533	0.156036	0.028785	0.03857	0.350203	0.521526	11.7206	12.6125	0.0169	0.7217	0.01776	9.86697	0.036	0.0969111	0.0279	0.412141	0.0217187	0.0643	6.45224	11.773	0.002232	0.233408	1.36415	0.596488	3.66872e+06	3.09571e+08	15.1154	19.5507
11	2021	浙江	0.227724	0.227724	0.107404	0.153514	0.44374	0.389935	0.277609	0.00206	0.380592	0.04539	0.149826	0.02935	0.03897	0.367477	0.562599	11.7271	12.7009	0.0163	0.7266	0.018506	9.9147	0.035	0.0975569	0.026	0.397336	0.0252433	0.0663	6.4633	11.7739	0.00065	0.237695	1.28631	0.503277	4.01545e+06	3.38828e+08	15.2057	19.641
12	2011	安徽	0.206755	0.172473	0.179163	0.143212	0.198199	0.0289594	0.0189931	0.0114207	1.39946	0.024129	0.215873	0.014028	0.029435	0.419897	0.132164	11.9153	12.5003	0.028	0.448	0.01661	8.88628	0.115	0.0724355	0.0374	0.34562	0.00425016	0.026	6.05792	9.30401	0.001444	0.194291	0.598835	0.0325519	771726	116199930	13.5564	18.5708
12	2012	安徽	0.228833	0.180796	0.195321	0.144983	0.205324	0.0406894	0.0325804	0.0109371	1.35115	0.024291	0.23013	0.016372	0.030049	0.422942	0.144076	12.0147	12.6522	0.0317	0.463	0.017113	8.88994	0.11	0.0758244	0.0368	0.356891	0.00500581	0.0274	6.05893	9.87256	0.001749	0.205487	0.598466	0.0689885	865892	130378710	13.6715	18.686
12	2013	安徽	0.22926	0.180982	0.193622	0.143077	0.209942	0.0523083	0.0422529	0.0104979	1.32688	0.027769	0.226201	0.01831	0.030542	0.418387	0.146603	12.0654	12.8902	0.0344	0.4787	0.017571	8.90121	0.103	0.0790572	0.0341	0.366352	0.00680368	0.0286	6.0606	10.459	0.005136	0.194556	0.604272	0.0963481	951789	143312400	13.7661	18.7805
12	2014	安徽	0.229299	0.191984	0.212271	0.149753	0.217438	0.0657178	0.0488636	0.0101093	1.3328	0.030219	0.223711	0.018879	0.030793	0.412265	0.144894	12.069	12.9815	0.0364	0.4931	0.018018	8.89356	0.096	0.0811809	0.0321	0.381653	0.00814579	0.0285	6.0621	10.819	0.002048	0.187101	0.666086	0.110497	1.04221e+06	156927078	13.8569	18.8713
12	2015	安徽	0.238131	0.206755	0.232296	0.151175	0.241525	0.0833504	0.0692295	0.00997286	1.34894	0.03742	0.238076	0.01962	0.031015	0.379926	0.135418	12.1385	12.7535	0.0385	0.5097	0.018811	8.86408	0.093	0.0817922	0.0314	0.508543	0.00865552	0.0288	6.06443	11.1319	0.002141	0.191767	0.785809	0.161006	1.09481e+06	164847375	13.9061	18.9205
12	2016	安徽	0.250137	0.229299	0.226291	0.148984	0.323379	0.0931483	0.0801424	0.00988214	1.33706	0.027223	0.22628	0.019467	0.031154	0.365025	0.120865	12.1939	12.8065	0.0402	0.5262	0.018979	8.88432	0.091	0.0761045	0.032	0.518793	0.00890583	0.03	6.06809	11.4717	0.004658	0.21191	0.84746	0.185781	1.16149e+06	174886866	13.9652	18.9796
12	2017	安徽	0.274284	0.228833	0.213934	0.153841	0.329957	0.105696	0.0979059	0.00973786	1.29511	0.039965	0.229618	0.020909	0.031271	0.360497	0.134037	12.2224	12.9077	0.0397	0.5429	0.018943	8.90469	0.088	0.0729396	0.0288	0.530343	0.00923718	0.0305	6.07206	11.446	0.002659	0.20557	0.903349	0.23041	1.23404e+06	185810625	14.0258	19.0402
12	2018	安徽	0.172473	0.22926	0.222764	0.153414	0.322119	0.126007	0.133657	0.00966857	1.26037	0.085904	0.219022	0.021627	0.031324	0.354579	0.138582	12.2493	12.916	0.0375	0.5565	0.018748	8.93251	0.085	0.0726749	0.0283	0.538418	0.0107079	0.0309	6.07519	11.5971	0.001871	0.214249	0.977217	0.298611	1.30277e+06	196160118	14.08	19.0944
12	2019	安徽	0.180796	0.238131	0.229575	0.15454	0.342008	0.148451	0.158867	0.00962071	1.10684	0.119833	0.199176	0.020317	0.031314	0.30128	0.127751	12.2936	12.8165	0.0333	0.5702	0.020373	9.07331	0.082	0.059539	0.0263	0.481277	0.0121143	0.0317	6.07782	11.0468	0.002419	0.216465	1.22966	0.348286	1.39817e+06	2.10525e+08	14.1507	19.1651
12	2020	安徽	0.191984	0.250137	0.21968	0.165336	0.379434	0.166829	0.183251	0.00582143	1.0804	0.146379	0.193213	0.022833	0.023164	0.290468	0.140339	12.3736	12.8334	0.0327	0.5833	0.022415	9.11886	0.076	0.0568636	0.0283	0.473984	0.0170517	0.0323	6.07995	11.1514	0.002168	0.218348	1.26497	0.393736	1.52487e+06	2.29603e+08	14.2374	19.2519
12	2021	安徽	0.180982	0.274284	0.226232	0.172463	0.442142	0.152366	0.137308	0.00556429	1.0926	0.023184	0.176704	0.02342	0.022964	0.304515	0.16084	12.3775	12.9028	0.029	0.5939	0.02462	9.14417	0.072	0.0556317	0.025	0.499804	0.0416141	0.0327	6.08126	11.0683	0.001263	0.228131	1.24823	0.352597	1.66899e+06	2.51302e+08	14.3277	19.3422
13	2011	福建	0.132243	0.116889	0.112653	0.119847	0.118197	0.056965	0.058934	0.00478333	0.962541	0.02909	0.12518	0.012615	0.018175	0.445508	0.527889	11.433	11.2278	0.0228	0.5811	0.018139	9.58108	0.087	0.0714292	0.0369	0.357411	0.00196866	0.0322	5.74286	8.8387	0.001823	0.203446	0.758473	0.147053	1.04356e+06	94661100	13.8581	18.3658
13	2012	福建	0.149266	0.119615	0.119868	0.119477	0.119492	0.0716258	0.0825693	0.00459167	0.952167	0.030094	0.132349	0.013755	0.01835	0.442153	0.499629	11.4581	11.3427	0.0203	0.5932	0.018261	9.58891	0.084	0.0731069	0.0363	0.368317	0.00254241	0.0319	5.75781	9.04688	0.002728	0.234236	0.75944	0.199911	1.17089e+06	106211700	13.9733	18.4809
13	2013	福建	0.150671	0.125085	0.121703	0.120472	0.134012	0.0838314	0.089856	0.00425833	0.9551	0.033768	0.14033	0.014361	0.018417	0.441283	0.47952	11.5083	11.4791	0.0189	0.608	0.018803	9.58891	0.079	0.0788021	0.0355	0.378412	0.00204358	0.0318	5.7692	9.19867	0.003979	0.207095	0.751905	0.22943	1287048	116748000	14.0679	18.5755
13	2014	福建	0.157933	0.123254	0.12537	0.121976	0.122376	0.0941416	0.0989114	0.00410833	0.963296	0.035623	0.13746	0.014759	0.018492	0.44406	0.453023	11.5248	11.6241	0.0182	0.6199	0.018973	9.58948	0.074	0.0787225	0.0347	0.388542	0.00162913	0.0334	5.78452	9.4358	0.003969	0.212296	0.761113	0.24461	1.40932e+06	127839060	14.1586	18.6663
13	2015	福建	0.161231	0.132243	0.138143	0.118863	0.140886	0.114564	0.125509	0.004	0.967479	0.041488	0.154026	0.015124	0.018792	0.42374	0.404791	11.5578	11.6177	0.0184	0.6322	0.019037	9.58092	0.071	0.0746237	0.0366	0.472405	0.00200694	0.0325	5.79436	9.77923	0.00406	0.208445	0.82641	0.294911	1.48045e+06	134291250	14.2079	18.7155
13	2016	福建	0.116889	0.130807	0.130877	0.112392	0.151543	0.121815	0.135054	0.00375	1.0111	0.030864	0.148397	0.015768	0.018733	0.406517	0.361564	11.5783	11.6982	0.0189	0.6439	0.018834	9.60317	0.069	0.068125	0.0386	0.475624	0.00150014	0.0329	5.80236	10.2051	0.00193	0.203347	0.876568	0.305405	1.57061e+06	142469820	14.267	18.7746
13	2017	福建	0.119615	0.149266	0.15715	0.123482	0.169752	0.139425	0.154263	0.00348333	0.933397	0.040451	0.145551	0.016875	0.018633	0.399753	0.358823	11.59	11.7923	0.018	0.6578	0.018474	9.63595	0.066	0.063782	0.0387	0.478337	0.00234478	0.0335	5.81449	10.1832	0.001146	0.201028	0.951699	0.345034	1.66871e+06	151368750	14.3276	18.8352
13	2018	福建	0.123254	0.150671	0.15227	0.13791	0.16334	0.163837	0.195141	0.00333333	0.956109	0.07053	0.134976	0.017953	0.018517	0.412831	0.346371	11.5982	11.8273	0.0082	0.6698	0.01882	9.66298	0.063	0.0624908	0.0371	0.47979	0.00236063	0.0335	5.82404	10.5255	0.001111	0.215266	0.939619	0.413741	1.76166e+06	159799860	14.3818	18.8894
13	2019	福建	0.130807	0.157933	0.157341	0.153186	0.163947	0.185741	0.218835	0.003075	0.870314	0.091555	0.119777	0.017779	0.018417	0.369242	0.31423	11.6063	11.8087	0.0075	0.6787	0.020818	9.75923	0.06	0.0521048	0.035	0.445732	0.00329261	0.0331	5.83204	10.3096	0.000815	0.217008	0.933693	0.458641	1.89067e+06	1.71502e+08	14.4524	18.9601
13	2020	福建	0.161649	0.161649	0.159981	0.142721	0.184875	0.200426	0.234175	0.00269167	0.821202	0.108531	0.118807	0.019188	0.018383	0.355675	0.319838	11.6093	11.8544	0.0079	0.6875	0.022763	9.72213	0.055	0.0497614	0.0382	0.424256	0.00372495	0.0331	5.83783	10.4021	0.001126	0.226416	1.02528	0.483959	2.062e+06	1.87043e+08	14.5392	19.0469
13	2021	福建	0.125085	0.161231	0.146697	0.152402	0.187171	0.173594	0.178858	0.00250833	0.832961	0.020596	0.106631	0.019847	0.018308	0.364422	0.377359	11.6176	12.0204	0.0071	0.697	0.024441	9.7516	0.051	0.051078	0.033	0.417393	0.00403189	0.0341	5.84406	10.3447	0.000677	0.237271	1.00787	0.422234	2.25688e+06	2.04721e+08	14.6295	19.1372
14	2011	江西	0.163813	0.150945	0.174235	0.148169	0.128505	0.0181094	0.00917645	0.00474176	1.16735	0.023857	0.21658	0.008267	0.013988	0.466751	0.173677	11.8957	11.6249	0.0334	0.4575	0.018463	8.97247	0.097	0.0664019	0.032	0.304243	0.00292152	0.0178	5.59063	7.93595	0.001213	0.195593	0.613594	0.0153755	576463	85789480	13.2647	18.2674
14	2012	江西	0.167246	0.163813	0.190529	0.152256	0.147535	0.0293772	0.0198233	0.00446353	1.15577	0.02397	0.233165	0.008777	0.013906	0.454804	0.16289	11.9223	11.7535	0.0333	0.4739	0.019019	8.97006	0.096	0.0755342	0.03	0.318429	0.00307208	0.0175	5.59085	8.014	0.00067	0.21514	0.646165	0.0469497	646804	96257560	13.3798	18.3825
14	2013	江西	0.168809	0.153655	0.196819	0.153988	0.105873	0.0396152	0.0308653	0.00425176	1.13869	0.026317	0.240823	0.009403	0.013894	0.452687	0.157929	11.9321	11.8143	0.0325	0.4904	0.019255	8.98156	0.091	0.0817992	0.0317	0.325887	0.00298816	0.0177	5.59108	8.27665	0.002379	0.204839	0.655766	0.0767128	710967	105806400	13.4744	18.4771
14	2014	江西	0.175199	0.154946	0.197442	0.155754	0.10736	0.0490918	0.0384168	0.00400529	1.14144	0.028369	0.247075	0.009743	0.013812	0.441035	0.167033	11.9545	11.9308	0.033	0.5055	0.020456	8.97599	0.087	0.0878882	0.0327	0.336795	0.00323012	0.0183	5.59197	8.45276	0.001775	0.198339	0.701143	0.0937415	778509	115858008	13.5651	18.5679
14	2015	江西	0.175724	0.167246	0.209741	0.15643	0.1328	0.0641199	0.0549704	0.00379588	1.15579	0.037077	0.263849	0.010355	0.013753	0.420132	0.157908	11.9616	11.778	0.0353	0.523	0.021951	8.95185	0.083	0.0907109	0.0335	0.383872	0.00387771	0.0191	5.59309	8.65207	0.002106	0.196725	0.777409	0.144011	817801	121705500	13.6144	18.6171
14	2016	江西	0.185453	0.168809	0.208058	0.155723	0.140496	0.068362	0.0609156	0.00358059	1.18616	0.026318	0.249603	0.011207	0.013718	0.397281	0.143727	11.9948	11.8359	0.0375	0.5399	0.023108	8.96659	0.08	0.0795232	0.0335	0.389129	0.00427104	0.0198	5.59554	9.01213	0.001415	0.201845	0.879426	0.168008	867607	129117576	13.6735	18.6762
14	2017	江西	0.188638	0.175724	0.209242	0.158386	0.158511	0.0840225	0.0827467	0.00336647	1.16742	0.039544	0.255493	0.012786	0.013629	0.398354	0.15008	11.9971	11.9475	0.0387	0.557	0.023239	8.9609	0.078	0.0757267	0.0334	0.405772	0.00480899	0.0205	5.59887	9.35071	0.001335	0.207505	0.887317	0.21506	921799	137182500	13.7341	18.7368
14	2018	江西	0.192173	0.175199	0.211711	0.162917	0.148984	0.100514	0.112823	0.00310529	1.15915	0.08123	0.257793	0.014132	0.0135	0.375906	0.145044	11.995	12.0684	0.0378	0.5734	0.023364	8.97226	0.075	0.0756501	0.0344	0.411452	0.00526819	0.0207	5.59931	9.58321	0.002484	0.211998	0.961662	0.279176	973143	144823448	13.7883	18.791
14	2019	江西	0.150945	0.185453	0.207888	0.16569	0.183153	0.120157	0.143391	0.00288118	1.119	0.12395	0.257974	0.015523	0.0134	0.354406	0.141801	12.2507	11.9247	0.0378	0.5907	0.025132	9.01491	0.071	0.0705899	0.0293	0.406669	0.00600263	0.0212	5.59997	9.554	0.002294	0.208465	1.07498	0.337297	1.04441e+06	1.55429e+08	13.859	18.8617
14	2020	江西	0.154946	0.188638	0.193394	0.175312	0.198475	0.137956	0.165389	0.00267647	1.09399	0.149825	0.259778	0.016765	0.013318	0.349983	0.155798	12.2579	11.9649	0.0392	0.6044	0.027484	9.04502	0.067	0.0662445	0.0315	0.403706	0.00908511	0.0217	5.60064	9.91764	0.001034	0.212663	1.1155	0.376803	1.13905e+06	1.69514e+08	13.9457	18.9484
14	2021	江西	0.153655	0.192173	0.19921	0.181002	0.197071	0.12476	0.120366	0.00249412	1.05518	0.021563	0.228864	0.016954	0.013188	0.363724	0.167889	12.2601	12.1995	0.0344	0.6146	0.029858	9.10286	0.063	0.0651366	0.028	0.412114	0.0138214	0.0224	5.60019	9.86115	0.00081	0.215382	1.06971	0.335723	1.2467e+06	1.85535e+08	14.036	19.0388
15	2011	山东	0.210692	0.196231	0.194861	0.129943	0.27266	0.0703613	0.032005	0.0135306	1.011	0.017835	0.11027	0.018614	0.036969	0.380954	0.335864	12.3596	12.6711	0.0159	0.5086	0.017076	9.4993	0.1	0.0573859	0.0335	0.378193	0.00278604	0.0773	6.4432	10.1512	0.003614	0.231208	0.723271	0.074251	1545674	121047310	14.251	18.6117
15	2012	山东	0.217472	0.200846	0.194456	0.133383	0.284116	0.0846135	0.0460044	0.0129256	0.991009	0.017827	0.118059	0.020401	0.036825	0.36834	0.309918	12.4073	12.7177	0.0156	0.5203	0.017084	9.50081	0.098	0.0609879	0.0333	0.392934	0.00279966	0.0765	6.44764	10.6061	0.00364	0.243335	0.776967	0.106949	1734278	135817570	14.3661	18.7268
15	2013	山东	0.218347	0.210692	0.18491	0.137891	0.32129	0.104282	0.0629465	0.0123369	1.00824	0.019262	0.121107	0.021289	0.0365	0.35262	0.298873	12.4403	12.4841	0.0158	0.5346	0.017428	9.5089	0.092	0.0639774	0.0324	0.40367	0.00324822	0.0764	6.45154	11.122	0.004331	0.231553	0.821196	0.142629	1906320	149290800	14.4607	18.8214
15	2014	山东	0.196231	0.210184	0.198431	0.143988	0.297912	0.119622	0.0710582	0.0117412	1.01831	0.020406	0.120776	0.021944	0.036237	0.339548	0.286256	12.4666	12.4854	0.0157	0.5477	0.018318	9.49887	0.086	0.0667338	0.033	0.422563	0.00419492	0.0759	6.45789	11.2554	0.007017	0.224055	0.897597	0.159646	2.08742e+06	163473426	14.5514	18.9122
15	2015	山东	0.200846	0.218347	0.209606	0.145882	0.309853	0.139253	0.0869992	0.0112213	1.02474	0.023405	0.130948	0.022653	0.036081	0.335805	0.237864	12.4816	12.4755	0.0161	0.5697	0.019264	9.48079	0.082	0.0667137	0.0335	0.342065	0.00488157	0.0899	6.46378	11.4454	0.004471	0.224202	0.96783	0.199321	2192775	171724125	14.6007	18.9614
15	2016	山东	0.206909	0.210032	0.212861	0.15004	0.274734	0.157883	0.0964275	0.0106681	0.961017	0.017126	0.128707	0.023022	0.0358	0.318944	0.228838	12.4902	12.5616	0.0164	0.5913	0.020013	9.48466	0.079	0.0619275	0.0346	0.345201	0.0058207	0.0902	6.47457	11.3892	0.005826	0.227635	1.01302	0.223678	2.32632e+06	182182422	14.6598	19.0205
15	2017	山东	0.20754	0.20754	0.211307	0.150324	0.268074	0.174401	0.111624	0.0101406	0.957675	0.026047	0.127466	0.024135	0.035581	0.309989	0.244528	12.5084	12.6977	0.0166	0.6079	0.020087	9.47921	0.076	0.0608447	0.034	0.351459	0.00704407	0.0861	6.48057	11.1239	0.005023	0.225284	1.05815	0.261527	2471625	193561875	14.7204	19.0811
15	2018	山东	0.210032	0.206909	0.206499	0.14705	0.275018	0.195062	0.140307	0.00959063	0.994641	0.054761	0.132091	0.02149	0.035131	0.295712	0.25303	12.5269	12.7771	0.0178	0.6146	0.020252	9.46832	0.075	0.0640505	0.0335	0.359362	0.0107225	0.0857	6.48494	11.195	0.002986	0.221686	1.12591	0.313799	2.60929e+06	204343106	14.7746	19.1353
15	2019	山东	0.210184	0.217472	0.1935	0.159435	0.309396	0.200396	0.167072	0.00903687	1.08299	0.091524	0.15112	0.021032	0.034756	0.32019	0.288293	12.5437	12.6428	0.0143	0.6186	0.02161	9.34115	0.072	0.068235	0.0329	0.411597	0.0156192	0.0858	6.48782	11.1469	0.004194	0.229232	1.32953	0.362661	2.80037e+06	2.19307e+08	14.8453	19.206
15	2020	山东	0.222921	0.222921	0.190647	0.167107	0.321451	0.221733	0.188436	0.008575	1.02511	0.112028	0.153612	0.022999	0.034438	0.314328	0.302025	12.5666	12.6667	0.0166	0.6305	0.022543	9.33161	0.067	0.0650579	0.031	0.399951	0.0260347	0.0924	6.49364	11.2175	0.00226	0.229889	1.3684	0.395491	3.05414e+06	2.39181e+08	14.932	19.2927
15	2021	山东	0.236857	0.236857	0.191093	0.174652	0.357425	0.226221	0.157624	0.008225	1.07885	0.019964	0.14096	0.023403	0.034219	0.327857	0.352195	12.5712	12.7447	0.0167	0.6394	0.023893	9.3802	0.062	0.0658996	0.029	0.40573	0.0298184	0.0888	6.49413	11.3203	0.001384	0.237631	1.32219	0.367931	3.34279e+06	2.61786e+08	15.0223	19.383
16	2011	河南	0.210628	0.188551	0.221699	0.143969	0.202538	0.0293152	0.0120365	0.013	1.42915	0.022415	0.157767	0.009821	0.030171	0.45129	0.0782379	12.4195	12.3926	0.0242	0.4047	0.015979	9.01829	0.105	0.0469013	0.0335	0.35103	0.00143923	0.0565	6.33952	9.08625	0.001759	0.215055	0.518032	0.0226003	1.04086e+06	128501300	13.8556	18.6714
16	2012	河南	0.211252	0.197353	0.225726	0.146234	0.223971	0.0413343	0.0218647	0.0125647	1.40754	0.022975	0.169139	0.0105	0.030059	0.434764	0.110341	12.4278	12.514	0.0258	0.4199	0.016356	9.01649	0.101	0.0496487	0.0308	0.368779	0.00134936	0.0554	6.347	9.29744	0.001153	0.234929	0.549272	0.0516837	1.16786e+06	144181100	13.9707	18.7866
16	2013	河南	0.221925	0.20652	0.228385	0.149408	0.24706	0.0544303	0.0336826	0.0120235	1.42303	0.026027	0.173411	0.011038	0.029965	0.417551	0.115349	12.4285	12.1272	0.0259	0.436	0.016905	9.01382	0.094	0.0548195	0.0309	0.386024	0.00125003	0.0543	6.35129	9.65374	0.003271	0.224195	0.57791	0.0863625	1.28371e+06	158484000	14.0653	18.8812
16	2014	河南	0.231275	0.203082	0.244119	0.150748	0.217164	0.0663145	0.0420668	0.0111588	1.4215	0.028938	0.172553	0.011449	0.029894	0.40727	0.114233	12.4286	12.2101	0.0262	0.4505	0.017416	9.01071	0.089	0.0558546	0.0297	0.400851	0.00116749	0.0525	6.35879	9.88563	0.0039	0.212754	0.727507	0.107272	1.40567e+06	173539980	14.156	18.9719
16	2015	河南	0.249753	0.211252	0.263065	0.156186	0.216587	0.0826305	0.0580154	0.0101118	1.39612	0.035894	0.183755	0.011757	0.029853	0.399912	0.124191	12.4315	12.1697	0.0271	0.4702	0.018213	8.98852	0.087	0.0567851	0.0296	0.41824	0.00121722	0.0506	6.36458	9.96824	0.00223	0.199173	0.830213	0.146604	1.47661e+06	182298750	14.2053	19.0212
16	2016	河南	0.277826	0.210628	0.272235	0.156697	0.203924	0.09295	0.0689466	0.00909412	1.35092	0.024484	0.184171	0.012211	0.029718	0.383892	0.116876	12.4967	12.2361	0.0279	0.4878	0.019173	8.99983	0.083	0.053332	0.03	0.426828	0.00145064	0.05	6.37248	10.2605	0.004196	0.193173	0.877252	0.174523	1.56654e+06	193401060	14.2644	19.0803
16	2017	河南	0.287064	0.231275	0.274478	0.153785	0.271412	0.105762	0.084484	0.00808824	1.29178	0.04079	0.1844	0.013064	0.029582	0.375765	0.117619	12.498	12.3463	0.0261	0.5056	0.020395	9.02079	0.081	0.052282	0.0276	0.432949	0.00172492	0.0502	6.37768	10.4808	0.003014	0.198533	0.914833	0.212524	1.66439e+06	205481250	14.325	19.1409
16	2018	河南	0.188551	0.221925	0.280499	0.154068	0.234295	0.121521	0.114862	0.00766471	1.30662	0.09129	0.191813	0.013974	0.029365	0.360485	0.114036	12.5009	12.468	0.0247	0.5224	0.021703	9.02291	0.078	0.0552826	0.0302	0.442568	0.00310638	0.0495	6.38124	10.7551	0.001953	0.197482	0.986241	0.268268	1.7571e+06	216926380	14.3792	19.1951
16	2019	河南	0.197353	0.249753	0.278935	0.16247	0.316357	0.136909	0.139054	0.00735882	1.25276	0.121446	0.187322	0.014616	0.029024	0.330602	0.104889	12.5056	12.2969	0.0238	0.5401	0.023428	9.07713	0.073	0.0523661	0.0317	0.432666	0.00427375	0.0464	6.38498	10.3176	0.002368	0.198917	1.10219	0.31256	1.88577e+06	2.32812e+08	14.4498	19.2657
16	2020	河南	0.20652	0.277826	0.266832	0.166948	0.415223	0.155964	0.165054	0.00719412	1.33174	0.163398	0.188604	0.016388	0.028729	0.311784	0.121994	12.5072	12.3011	0.0252	0.5543	0.02507	9.05113	0.064	0.0502705	0.0324	0.409163	0.00690546	0.0452	6.38901	10.3923	0.000843	0.206007	1.17017	0.355147	2.05666e+06	2.53909e+08	14.5366	19.3525
16	2021	河南	0.203082	0.287064	0.259522	0.170504	0.449056	0.145784	0.123017	0.00689412	1.39402	0.026151	0.166153	0.017302	0.028471	0.319004	0.139246	12.512	12.4512	0.0231	0.5645	0.027182	9.05834	0.061	0.0482711	0.034	0.414039	0.0103133	0.0439	6.38316	10.4617	0.000399	0.21623	1.18919	0.321201	2.25103e+06	2.77906e+08	14.6269	19.4428
17	2011	湖北	0.184161	0.142989	0.195206	0.104547	0.129093	0.0320746	0.0244482	0.00814663	1.34076	0.021993	0.163748	0.016453	0.017826	0.435569	0.110497	12.2679	11.5798	0.0153	0.5178	0.023277	9.19281	0.086	0.0543549	0.041	0.425997	0.0064022	0.0309	5.73607	9.24252	0.001086	0.165597	0.738291	0.0572437	1.09066e+06	104630240	13.9023	18.4659
17	2012	湖北	0.184386	0.157573	0.202018	0.110742	0.161696	0.0435681	0.0378043	0.00794968	1.32661	0.02208	0.168976	0.017282	0.017884	0.439137	0.0906818	12.2929	11.7195	0.0161	0.5323	0.023977	9.21154	0.084	0.059524	0.0383	0.435154	0.00882632	0.0304	5.73971	9.59151	0.001525	0.209256	0.733361	0.0944143	1.22374e+06	117397280	14.0174	18.5811
17	2013	湖北	0.188567	0.164102	0.204275	0.111931	0.17895	0.0578767	0.0485269	0.00767679	1.32472	0.024611	0.176334	0.017998	0.017916	0.412531	0.0908804	12.3323	11.783	0.0172	0.5451	0.024516	9.22358	0.078	0.0647329	0.0349	0.445143	0.0160384	0.0305	5.74264	9.80857	0.002461	0.17564	0.772191	0.123935	1345140	129043200	14.112	18.6757
17	2014	湖北	0.190957	0.175239	0.207651	0.119982	0.2021	0.0679634	0.0574987	0.00723311	1.31024	0.026264	0.180215	0.01866	0.017937	0.408127	0.0965637	12.3755	11.9235	0.0178	0.5573	0.02441	9.23074	0.074	0.0684136	0.031	0.454699	0.0212088	0.0298	5.74574	10.0229	0.002354	0.183985	0.883098	0.144086	1.47293e+06	141302304	14.2028	18.7664
17	2015	湖北	0.194157	0.184386	0.223426	0.125727	0.20781	0.0817181	0.073231	0.00686426	1.31059	0.032682	0.20754	0.01901	0.017884	0.395168	0.0960128	12.4411	11.9441	0.0189	0.5718	0.024112	9.22186	0.071	0.0706087	0.0264	0.502464	0.0267118	0.0292	5.75157	10.3157	0.001353	0.174537	0.943218	0.180701	1.54727e+06	148434000	14.252	18.8157
17	2016	湖北	0.196422	0.184161	0.220807	0.121054	0.215246	0.0913771	0.0806089	0.00656137	1.3473	0.021656	0.19663	0.018369	0.017816	0.382071	0.0800946	12.4691	11.9982	0.0206	0.5857	0.023821	9.24388	0.071	0.0649902	0.0241	0.508241	0.0276696	0.0295	5.75754	10.6871	0.002957	0.192664	0.979343	0.20074	1.6415e+06	157473888	14.3111	18.8748
17	2017	湖北	0.199372	0.190957	0.212562	0.127777	0.238641	0.102874	0.0942983	0.00629589	1.31485	0.031664	0.191703	0.019748	0.017784	0.378589	0.0881295	12.5043	12.1448	0.0209	0.5988	0.023728	9.25173	0.07	0.0633581	0.0259	0.522004	0.0291188	0.0296	5.76076	10.8507	0.0013	0.196379	1.06901	0.232257	1.74403e+06	167310000	14.3717	18.9354
17	2018	湖北	0.142989	0.188567	0.213782	0.131412	0.225475	0.121299	0.122734	0.00603711	1.27632	0.060591	0.184377	0.020882	0.017774	0.377214	0.0887242	12.5247	12.2274	0.0201	0.61	0.024307	9.28092	0.068	0.0625789	0.0255	0.523241	0.0305866	0.03	5.76296	10.833	0.000926	0.183808	1.09604	0.28771	1.84117e+06	176629024	14.4259	18.9896
17	2019	湖北	0.164102	0.194157	0.201078	0.136025	0.252261	0.143633	0.15418	0.00582758	1.16027	0.083558	0.173915	0.020902	0.017763	0.342749	0.0860434	12.5743	12.1449	0.0194	0.6183	0.025322	9.36127	0.066	0.0552239	0.0244	0.495814	0.0311999	0.0305	5.76465	10.7674	0.000852	0.183983	1.20012	0.339087	1.976e+06	1.89564e+08	14.4966	19.0602
17	2020	湖北	0.175239	0.199372	0.207239	0.136942	0.261296	0.153855	0.177061	0.00472105	1.23672	0.107656	0.194342	0.02314	0.017163	0.303261	0.0988355	12.5763	11.9856	0.0164	0.6289	0.028144	9.35911	0.062	0.0442748	0.0335	0.413984	0.0383443	0.0285	5.73346	10.7741	0.001504	0.17528	1.3092	0.383969	2.15507e+06	2.06742e+08	14.5833	19.147
17	2021	湖北	0.157573	0.196422	0.183475	0.147681	0.265733	0.140976	0.139136	0.00463684	1.29677	0.017905	0.158632	0.023198	0.017295	0.313797	0.107248	12.6012	12.2773	0.0098	0.6409	0.029155	9.37901	0.058	0.0511803	0.03	0.431117	0.0418048	0.0297	5.74815	10.853	0.000882	0.191147	1.39284	0.349581	2.35874e+06	2.26281e+08	14.6736	19.2373
18	2011	湖南	0.167648	0.150932	0.173087	0.141656	0.137084	0.0264947	0.0141836	0.00799971	1.41855	0.022367	0.178995	0.011857	0.019072	0.383105	0.0622047	12.3553	12.0348	0.0202	0.4497	0.016189	9.09733	0.121	0.0465389	0.0421	0.366505	0.00179922	0.0275	5.73889	9.07955	0.001288	0.16553	0.805335	0.0266283	716589	119446760	13.4823	18.5984
18	2012	湖南	0.169636	0.164306	0.197662	0.145303	0.149152	0.0382357	0.0259178	0.00794757	1.3808	0.022172	0.185924	0.012985	0.01914	0.380203	0.0625395	12.3632	12.1603	0.0207	0.4622	0.016422	9.10944	0.119	0.0501367	0.0423	0.375491	0.00190664	0.0271	5.74025	9.20774	0.002132	0.207761	0.822697	0.061133	804028	134021720	13.5974	18.7135
18	2013	湖南	0.176734	0.160929	0.199298	0.140434	0.141957	0.0485557	0.034578	0.00788576	1.30364	0.024177	0.190519	0.013282	0.019221	0.37283	0.0633246	12.369	12.1256	0.0219	0.4763	0.016678	9.11894	0.112	0.0527643	0.042	0.386224	0.00313585	0.0266	5.74177	9.38748	0.002545	0.184382	0.858278	0.0908946	883788	147316800	13.692	18.8081
18	2014	湖南	0.176803	0.167648	0.210255	0.149466	0.141406	0.057398	0.041443	0.00786367	1.2908	0.02755	0.185572	0.013608	0.019258	0.364677	0.0700485	12.3726	12.2212	0.0233	0.4898	0.017188	9.12177	0.107	0.053205	0.0414	0.396619	0.00362203	0.0257	5.74343	9.58011	0.001755	0.177912	0.913832	0.107911	967748	161311896	13.7827	18.8989
18	2015	湖南	0.190605	0.169636	0.213628	0.150133	0.143368	0.0701295	0.0524231	0.00770814	1.3171	0.03137	0.19821	0.014278	0.018954	0.361868	0.0631451	12.3753	12.2047	0.0249	0.5079	0.017848	9.10687	0.103	0.0528513	0.0409	0.388946	0.00363502	0.0254	5.74404	9.87812	0.002496	0.173651	0.996015	0.13533	1.01659e+06	169453500	13.832	18.9481
18	2016	湖南	0.204467	0.176803	0.230255	0.147677	0.151021	0.0765873	0.058079	0.00755867	1.35123	0.022158	0.200916	0.01486	0.018669	0.334062	0.0552486	12.3812	12.2382	0.0271	0.527	0.018491	9.11786	0.1	0.0491684	0.0419	0.396179	0.00334787	0.025	5.74555	10.1474	0.001205	0.174126	1.09674	0.155846	1.0785e+06	179773512	13.8911	19.0072
18	2017	湖南	0.227201	0.176734	0.2196	0.14829	0.161808	0.0884012	0.0764682	0.00721505	1.17027	0.033087	0.202619	0.016769	0.018177	0.315896	0.0717826	12.3872	12.3263	0.0288	0.5462	0.019195	9.1127	0.098	0.0518873	0.0402	0.406858	0.00599327	0.0251	5.74676	10.3534	0.000804	0.175671	1.18476	0.203106	1.14587e+06	191002500	13.9517	19.0678
18	2018	湖南	0.232265	0.190605	0.245386	0.146409	0.180397	0.107287	0.106343	0.00696371	1.19134	0.074819	0.205338	0.018072	0.017803	0.296098	0.0844288	12.3886	12.3456	0.0294	0.5609	0.019997	9.10956	0.094	0.0537989	0.0358	0.415483	0.00773106	0.0253	5.74706	10.4749	0.000654	0.176034	1.30685	0.264311	1.20969e+06	201641176	14.0059	19.122
18	2019	湖南	0.150932	0.204467	0.252468	0.155211	0.207424	0.125847	0.135893	0.00671067	1.2822	0.114978	0.202113	0.019802	0.017459	0.301765	0.109068	12.3907	12.1534	0.0314	0.5745	0.021191	9.12413	0.091	0.0518704	0.0273	0.419699	0.0123438	0.0257	5.74781	10.574	0.000457	0.179471	1.41555	0.318967	1.29828e+06	2.16408e+08	14.0766	19.1927
18	2020	湖南	0.164306	0.232265	0.266712	0.173366	0.261006	0.146235	0.163969	0.00398095	1.32261	0.146009	0.201121	0.02151	0.015619	0.296816	0.116684	12.3931	12.2105	0.0347	0.5876	0.022729	9.17685	0.084	0.0492558	0.0274	0.389122	0.0176143	0.0257	5.74856	10.7899	0.00027	0.183968	1.35549	0.370611	1.41593e+06	2.36018e+08	14.1633	19.2794
18	2021	湖南	0.160929	0.227201	0.25374	0.181337	0.249894	0.128752	0.114528	0.00381429	1.30035	0.02024	0.180741	0.022337	0.015514	0.307454	0.129848	12.3964	12.3215	0.032	0.5971	0.024103	9.20066	0.079	0.048759	0.023	0.403727	0.0273811	0.0259	5.74509	10.5118	0.000746	0.191091	1.30277	0.322933	1.54975e+06	2.58324e+08	14.2536	19.3697
19	2011	广东	0.128311	0.128311	0.0919563	0.167078	0.124421	0.175632	0.0735626	0.00744444	0.509983	0.035482	0.126149	0.019648	0.033817	0.459699	1.10879	12.1586	12.3212	0.0265	0.6657	0.014538	9.72727	0.081	0.0854846	0.0246	0.381458	0.0051693	0.0935	6.39285	10.8592	0.00068	0.213305	0.911156	0.164323	5167490	117663290	15.4579	18.5833
19	2012	广东	0.137227	0.137227	0.094475	0.168365	0.148983	0.206155	0.096857	0.00690556	0.509011	0.037877	0.129457	0.021661	0.034283	0.447295	1.08846	12.1805	12.4532	0.026	0.6715	0.014644	9.71859	0.079	0.0889096	0.0248	0.397371	0.00639484	0.0931	6.419	11.0095	0.001101	0.236594	0.957356	0.203192	5798030	132020630	15.573	18.6985
19	2013	广东	0.140032	0.146795	0.0911029	0.163509	0.189065	0.250713	0.115779	0.00651111	0.503912	0.044307	0.13463	0.023105	0.03485	0.434449	1.0821	12.2205	12.7629	0.0247	0.6809	0.015172	9.72744	0.076	0.0923243	0.0243	0.407427	0.00847366	0.0904	6.43953	11.1417	0.001196	0.248428	1.00889	0.240188	6373200	145117200	15.6676	18.7931
19	2014	广东	0.146795	0.140032	0.0989358	0.168906	0.15253	0.28667	0.124882	0.00617778	0.50782	0.049452	0.134975	0.023676	0.035711	0.435008	0.975263	12.2648	12.7469	0.0243	0.6862	0.015617	9.7347	0.073	0.0960107	0.0244	0.419866	0.00609424	0.0941	6.45877	11.2272	0.001285	0.227617	1.0574	0.252962	6978654	158903334	15.7584	18.8838
19	2015	广东	0.161296	0.161296	0.0987781	0.16834	0.221993	0.323742	0.141445	0.00581111	0.512529	0.060138	0.176176	0.024696	0.036478	0.430084	0.874645	12.2831	12.7344	0.023	0.6951	0.015896	9.72894	0.07	0.101316	0.0245	0.416505	0.0090998	0.0933	6.47509	11.5516	0.001108	0.20348	1.13001	0.293155	7330875	166923375	15.8076	18.933
19	2016	广东	0.169312	0.169312	0.0903334	0.16925	0.256118	0.367295	0.15542	0.00548333	0.526976	0.047957	0.166299	0.02517	0.037239	0.404155	0.784785	12.2926	12.8127	0.0192	0.7015	0.015896	9.7609	0.068	0.100163	0.0247	0.411888	0.00937692	0.0939	6.49459	11.9549	0.000811	0.227683	1.1977	0.308725	7777338	177089298	15.8667	18.9922
19	2017	广东	0.1839	0.1839	0.0993314	0.177137	0.284422	0.423372	0.182993	0.00518333	0.506458	0.068067	0.167632	0.026126	0.0381	0.394002	0.75754	12.2995	12.88	0.0172	0.7074	0.015862	9.79205	0.067	0.0989005	0.0247	0.407987	0.0104462	0.0945	6.51397	12.1153	0.001189	0.226063	1.26515	0.350987	8263125	188150625	15.9273	19.0528
19	2018	广东	0.189473	0.19305	0.0987611	0.18331	0.307609	0.494864	0.234086	0.0048	0.525681	0.113224	0.161694	0.027804	0.038667	0.387047	0.737716	12.2909	12.9394	0.0163	0.7181	0.015899	9.80742	0.064	0.1001	0.0241	0.408799	0.0140363	0.0916	6.53088	12.2852	0.000726	0.243343	1.29625	0.428488	8723374	198630454	15.9815	19.107
19	2019	广东	0.19305	0.214724	0.0883831	0.209345	0.359554	0.573824	0.267873	0.00457222	0.53036	0.152778	0.160655	0.028777	0.038861	0.363531	0.664168	12.3027	12.7894	0.0141	0.7265	0.016446	9.8494	0.062	0.0934694	0.0225	0.398917	0.020647	0.0924	6.54223	12.2225	0.00081	0.25317	1.37264	0.476573	9.36219e+06	2.13176e+08	16.0522	19.1776
19	2020	广东	0.197014	0.197014	0.100464	0.145057	0.361773	0.637824	0.297114	0.00426111	0.524813	0.188091	0.157373	0.031418	0.039106	0.355305	0.637705	12.3099	12.7501	0.0146	0.7415	0.019013	9.77305	0.056	0.0892187	0.0253	0.363015	0.0294978	0.0922	6.55298	12.2827	0.000598	0.25623	1.43937	0.505066	1.02106e+07	2.32494e+08	16.1389	19.2644
19	2021	广东	0.214724	0.189473	0.100678	0.154782	0.326201	0.646594	0.232177	0.00418333	0.522061	0.039829	0.146716	0.03218	0.039289	0.362974	0.663748	12.3149	12.865	0.011	0.7463	0.020023	9.81261	0.054	0.0867191	0.025	0.355292	0.032963	0.0946	6.55773	12.399	0.000843	0.261931	1.3769	0.427582	1.11756e+07	2.54467e+08	16.2292	19.3547
20	2011	广西	0.14172	0.14172	0.169925	0.101101	0.156655	0.0158909	0.0127118	0.00652083	1.75491	0.02786	0.217158	0.006913	0.012233	0.298962	0.128703	11.5607	11.8214	0.0056	0.419	0.012919	8.94287	0.147	0.055013	0.0346	0.333439	0.000481192	0.0237	5.28445	7.9219	0.002461	0.190604	0.704512	0.0283199	567450	64753680	13.2489	17.9861
20	2012	广西	0.157946	0.157946	0.18872	0.105564	0.183355	0.024825	0.0229442	0.00617083	1.67043	0.028106	0.229014	0.007453	0.011535	0.279538	0.142784	11.589	11.9914	0.0036	0.4348	0.013405	8.94259	0.141	0.0584926	0.0341	0.346495	0.000193324	0.0233	5.29279	8.78125	0.00235	0.211726	0.738752	0.0621431	636690	72654960	13.364	18.1012
20	2013	广西	0.168274	0.168274	0.206807	0.10399	0.198615	0.0346626	0.0322349	0.00615833	1.65387	0.030122	0.222055	0.007452	0.011593	0.256036	0.140698	11.6207	11.926	0.003	0.4511	0.013869	8.94785	0.132	0.0606055	0.033	0.355234	0.000507962	0.0232	5.30064	9.57373	0.004952	0.207029	0.753513	0.0884615	699851	79862400	13.4586	18.1958
20	2014	广西	0.172851	0.173882	0.219271	0.100258	0.20725	0.0407688	0.0389247	0.00604167	1.65709	0.032036	0.222026	0.00714	0.011646	0.256736	0.158926	11.6518	12.0016	0.0039	0.4654	0.014715	8.94731	0.125	0.0624052	0.0315	0.36833	0.000738855	0.0235	5.30886	10.0095	0.004449	0.207041	0.810174	0.107958	766336	87449328	13.5494	18.2866
20	2015	广西	0.173882	0.176258	0.232507	0.10523	0.194767	0.0494112	0.0501956	0.00540417	1.68867	0.038775	0.24195	0.006303	0.010812	0.24752	0.189377	11.6784	11.9165	0.0064	0.4799	0.015614	8.93931	0.119	0.0613963	0.0292	0.343478	0.000435039	0.0234	5.31741	10.3358	0.005939	0.206449	0.84485	0.141976	805014	91863000	13.5986	18.3358
20	2016	广西	0.176258	0.172851	0.233262	0.105391	0.182753	0.0548638	0.0564217	0.00502917	1.75703	0.024712	0.242482	0.006428	0.010762	0.235145	0.172705	11.6998	11.9877	0.0032	0.4924	0.016683	8.95575	0.113	0.0565695	0.0293	0.34665	0.00185559	0.0228	5.32693	10.6708	0.003018	0.202569	0.875934	0.16238	854041	97457616	13.6577	18.3949
20	2017	广西	0.176657	0.176657	0.237167	0.106404	0.189608	0.0629231	0.0789152	0.004625	1.93044	0.043172	0.264994	0.007676	0.010692	0.252661	0.208533	11.722	12.0705	0.003	0.5059	0.017663	8.89663	0.108	0.0571007	0.0221	0.379954	0.00212813	0.0229	5.33717	10.5447	0.001621	0.199701	1.09976	0.220041	907386	103545000	13.7183	18.4555
20	2018	广西	0.18446	0.186019	0.245326	0.114084	0.202192	0.079767	0.113387	0.00426667	1.95229	0.107133	0.260938	0.007117	0.010675	0.250677	0.202569	11.7397	12.1582	0.0016	0.5182	0.019046	8.92542	0.101	0.0551326	0.0234	0.376539	0.00301732	0.0247	5.34529	9.91847	0.001142	0.187856	1.14707	0.289237	957927	109312368	13.7725	18.5097
20	2019	广西	0.186019	0.188573	0.236238	0.122717	0.210662	0.0978409	0.14321	0.0039625	2.06047	0.176445	0.275506	0.00787	0.010658	0.247048	0.221606	11.7584	12.1174	0.001	0.5298	0.021606	8.9106	0.094	0.0539989	0.026	0.386159	0.0036521	0.0263	5.35234	9.42642	0.000927	0.185755	1.52202	0.340881	1.02808e+06	1.17317e+08	13.8432	18.5804
20	2020	广西	0.188573	0.18446	0.218088	0.132975	0.205722	0.11457	0.174711	0.00360833	1.96329	0.227568	0.278899	0.007818	0.010658	0.233464	0.219193	11.7878	12.1412	0.0008	0.542	0.023594	8.91284	0.084	0.0502431	0.0277	0.353437	0.00413735	0.027	5.35974	9.46141	0.000687	0.182436	1.61671	0.393676	1.12124e+06	1.27949e+08	13.9299	18.6671
20	2021	广西	0.184802	0.184802	0.210303	0.139253	0.208279	0.0899451	0.117676	0.00350833	2.06147	0.028223	0.234694	0.008062	0.0106	0.245525	0.239119	11.9869	12.2838	0.0043	0.5508	0.026227	8.95095	0.079	0.0481424	0.025	0.345117	0.0380171	0.0269	5.36332	9.52464	0.001969	0.200672	1.53122	0.332319	1.22721e+06	1.40041e+08	14.0203	18.7574
21	2011	海南	0.113741	0.113741	0.135444	0.0620321	0.148353	0.0196489	0.0304916	0.00670324	2.45922	0.037183	0.308722	0.004111	0.013683	0.174459	0.326594	10.0396	10.1312	0.039	0.5034	0.017868	9.18998	0.105	0.117214	0.0173	0.326045	0.00137157	0.0039	5.56745	6.59578	0.006256	0.17604	1.60802	0.0708805	164280	18566380	12.0093	16.7369
21	2012	海南	0.115319	0.127083	0.147355	0.0801842	0.157827	0.0308215	0.04123	0.00641618	2.36388	0.036732	0.319265	0.004806	0.013997	0.167499	0.316606	10.0968	10.1992	0.0363	0.5102	0.018491	9.2267	0.102	0.12285	0.0201	0.332757	0.000199612	0.0042	5.58967	6.76273	0.010094	0.187403	1.66511	0.106169	184326	20831860	12.1245	16.852
21	2013	海南	0.123249	0.126355	0.150554	0.0720236	0.161187	0.0378337	0.0563533	0.005865	2.2931	0.039787	0.318223	0.004669	0.014428	0.138975	0.292073	10.1207	9.75991	0.0353	0.5228	0.018711	9.23994	0.096	0.129544	0.0217	0.343314	0.00121792	0.0043	5.6006	6.82546	0.007947	0.186316	1.74305	0.137842	202611	22898400	12.219	16.9466
21	2014	海南	0.125643	0.123249	0.138376	0.0611345	0.176843	0.0452639	0.0636391	0.00575265	2.35325	0.039829	0.314147	0.004832	0.014826	0.1388	0.278346	10.1659	10.0704	0.0336	0.533	0.019291	9.25512	0.089	0.137272	0.0226	0.349785	0.000185676	0.0045	5.61784	6.87626	0.011525	0.172295	2.07225	0.151995	221859	25073748	12.3098	17.0373
21	2015	海南	0.126355	0.128395	0.154094	0.0652595	0.171532	0.0655122	0.0802107	0.00558676	2.41722	0.049672	0.334731	0.004583	0.015022	0.133117	0.234938	10.1984	10.0118	0.0415	0.5491	0.019359	9.23591	0.084	0.138899	0.0229	0.380635	0.000591451	0.0048	5.62741	7.0992	0.002637	0.176872	2.25186	0.199497	233057	26339250	12.359	17.0866
21	2016	海南	0.126804	0.115319	0.130517	0.0466601	0.176231	0.067891	0.0863984	0.00551324	2.543	0.035242	0.339603	0.005356	0.015092	0.119042	0.185976	10.2477	9.989	0.0363	0.567	0.019318	9.25397	0.08	0.124583	0.0236	0.381748	0.000848712	0.0048	5.64003	7.15305	0.003316	0.167042	2.42718	0.220381	247251	27943356	12.4182	17.1457
21	2017	海南	0.127083	0.126804	0.149042	0.0612998	0.17642	0.0778077	0.103884	0.00539794	2.53904	0.060563	0.323576	0.005179	0.015467	0.118385	0.156869	10.3315	9.96887	0.0349	0.5804	0.019088	9.2819	0.077	0.121806	0.0233	0.387537	0.000921	0.0048	5.65558	7.39449	0.006484	0.161596	2.51252	0.26333	262694	29688750	12.4787	17.2063
21	2018	海南	0.128395	0.125643	0.136965	0.0846866	0.1595	0.0951116	0.150058	0.00520853	2.57236	0.122325	0.350017	0.005561	0.01575	0.120446	0.174383	10.4638	10.0006	0.0112	0.5913	0.019265	9.30545	0.076	0.130107	0.023	0.383419	0.00143624	0.0047	5.66582	7.66247	0.000614	0.156103	2.49697	0.345919	277326	31342388	12.5329	17.2605
21	2019	海南	0.146853	0.13117	0.12389	0.0732939	0.20458	0.109838	0.183045	0.00515147	2.53233	0.169405	0.350089	0.005634	0.015768	0.112622	0.170909	10.5481	9.82312	0.0198	0.5937	0.020847	9.3435	0.075	0.123047	0.0225	0.367513	0.00171598	0.0049	5.67897	7.68846	0.001047	0.163352	2.84755	0.400374	297635	3.36376e+07	12.6036	17.3312
21	2020	海南	0.155891	0.155891	0.135948	0.0949892	0.246629	0.121792	0.20992	0.00502324	2.42134	0.212924	0.356529	0.00662	0.015911	0.100752	0.169436	10.6007	9.93645	0.0378	0.6027	0.022733	9.29905	0.067	0.10119	0.0278	0.356916	0.00364942	0.0048	5.69591	7.87017	8.5e-05	0.168069	3.16619	0.445423	324606	3.66858e+07	12.6904	17.4179
21	2021	海南	0.13117	0.146853	0.113107	0.101225	0.235486	0.0959589	0.151366	0.00497059	2.43237	0.025751	0.304449	0.007256	0.016	0.105572	0.227863	10.6224	10.2396	0.0245	0.6097	0.024032	9.35014	0.063	0.114735	0.031	0.385721	0.00438847	0.0049	5.70378	8.41117	0.001622	0.170225	3.2144	0.396254	355285	4.0153e+07	12.7807	17.5082
22	2011	重庆	0.125248	0.125248	0.174421	0.124414	0.0721863	0.0260043	0.029695	0.00693841	0.782254	0.024365	0.256732	0.012821	0.019354	0.3696	0.188432	11.6832	11.4801	0.0376	0.5498	0.019452	9.10598	0.109	0.0880069	0.035	0.377799	0.00680724	0.0152	5.87889	9.08693	0.001335	0.133738	0.653759	0.0636574	331542	19206600	12.7115	16.7708
22	2012	重庆	0.135251	0.135251	0.184537	0.129333	0.0878116	0.0378462	0.0455697	0.0064778	0.766506	0.024277	0.267	0.014006	0.019584	0.376122	0.294355	11.7013	11.3676	0.0195	0.5664	0.020962	9.10948	0.105	0.0850306	0.033	0.385903	0.00473461	0.0146	5.88936	9.34154	0.000891	0.164566	0.75218	0.104102	371998	21550200	12.8266	16.8859
22	2013	重庆	0.136237	0.137102	0.190961	0.128082	0.0881479	0.0512819	0.0593503	0.00603756	0.753604	0.027973	0.239554	0.013806	0.01974	0.37359	0.332798	11.7187	11.3764	0.0201	0.5829	0.0219	9.10744	0.097	0.0870371	0.034	0.3955	0.00706234	0.0152	5.90139	9.43843	0.001652	0.155417	0.819333	0.139594	408900	23688000	12.9212	16.9805
22	2014	重庆	0.137102	0.136237	0.186661	0.128953	0.0890913	0.0611792	0.0695554	0.00565585	0.735723	0.029301	0.231682	0.014153	0.019904	0.376502	0.411017	11.755	11.4863	0.0182	0.5974	0.022726	9.11383	0.091	0.0898735	0.0346	0.400397	0.0109517	0.0156	5.91196	9.87396	0.000931	0.153777	1.02197	0.162406	447746	25938360	13.012	17.0712
22	2015	重庆	0.139582	0.139582	0.189007	0.13147	0.0944714	0.0760076	0.0919782	0.00536951	0.747641	0.035284	0.241263	0.015715	0.02009	0.357664	0.295095	11.8533	11.5505	0.0149	0.6147	0.023341	9.10694	0.085	0.0923144	0.0358	0.487845	0.00364185	0.0154	5.9208	10.4656	0.001067	0.153457	1.0606	0.208688	470344	27247500	13.0612	17.1205
22	2016	重庆	0.139767	0.139767	0.181332	0.133121	0.101629	0.0856225	0.0930428	0.00511207	0.777721	0.024138	0.225574	0.017033	0.020223	0.332356	0.234958	11.87	11.5896	0.0104	0.6333	0.023552	9.12693	0.08	0.0810824	0.0367	0.492001	0.00829679	0.0155	5.93374	9.90254	0.000628	0.156629	1.08096	0.225667	498988	28906920	13.1203	17.1796
22	2017	重庆	0.140494	0.141899	0.184392	0.134213	0.103919	0.0987702	0.113947	0.00491354	0.745346	0.036625	0.223235	0.018771	0.020236	0.319304	0.231507	11.9042	11.6573	0.0079	0.65	0.023755	9.12919	0.076	0.0760026	0.0335	0.502937	0.00264406	0.0157	5.94461	9.8677	0.000979	0.15811	1.11409	0.276759	530156	30712500	13.1809	17.2402
22	2018	重庆	0.141899	0.142597	0.169076	0.142272	0.113886	0.119111	0.151977	0.00476366	0.815766	0.082421	0.222998	0.020145	0.020283	0.307815	0.25678	11.9671	11.7636	0.0106	0.6661	0.024117	9.11766	0.072	0.078722	0.0296	0.525713	0.00924953	0.0162	5.95064	10.0295	0.000783	0.165072	1.27943	0.349231	559686	32423160	13.2351	17.2944
22	2019	重庆	0.142873	0.140494	0.164909	0.15099	0.101818	0.139621	0.18512	0.0046522	0.788106	0.117315	0.20536	0.019892	0.020343	0.277551	0.245332	12.0684	11.6349	0.0069	0.6824	0.026188	9.2049	0.068	0.0652899	0.0262	0.492748	0.00239983	0.016	5.95851	9.90862	0.000572	0.166573	1.32228	0.403034	600672	3.47975e+07	13.3058	17.3651
22	2020	重庆	0.14789	0.142873	0.162535	0.153168	0.109644	0.156752	0.210862	0.00460976	0.808838	0.135678	0.195736	0.021069	0.020439	0.279601	0.259817	12.1051	11.7092	0.0058	0.6946	0.028531	9.20479	0.063	0.0572224	0.0449	0.471435	0.00471107	0.0158	5.96508	10.0111	0.000575	0.171199	1.32175	0.441189	655104	3.79509e+07	13.3925	17.4518
22	2021	重庆	0.142597	0.14789	0.167663	0.158455	0.114232	0.135749	0.156681	0.00446341	0.822709	0.019264	0.173337	0.021648	0.020341	0.28281	0.286402	12.1233	11.8817	0.0052	0.7032	0.031218	9.23532	0.059	0.055331	0.029	0.500742	0.00661497	0.0161	5.96601	10.0886	0.000262	0.183575	1.32206	0.38407	717018	4.15376e+07	13.4829	17.5421
23	2011	四川	0.139324	0.139324	0.166041	0.127844	0.122958	0.033698	0.0203659	0.00402449	1.45196	0.028862	0.222333	0.013987	0.00949	0.402222	0.146595	12.5541	11.9532	0.0291	0.4185	0.014153	8.89381	0.121	0.0731176	0.0416	0.394299	0.0032259	0.0372	5.12105	9.37653	0.001969	0.15624	0.635956	0.0432737	1143250	306711110	13.9494	19.5414
23	2012	四川	0.145582	0.145582	0.17303	0.130838	0.132103	0.0441075	0.0355727	0.00388776	1.41962	0.029	0.228335	0.014697	0.009459	0.39411	0.156389	12.5896	12.0688	0.0259	0.4335	0.015135	8.90265	0.118	0.0765323	0.0412	0.403053	0.0046597	0.0369	5.12365	9.70308	0.001176	0.193102	0.668298	0.0808789	1282750	344136170	14.0645	19.6565
23	2013	四川	0.155123	0.155123	0.186904	0.129062	0.149678	0.0620087	0.0515939	0.00378367	1.35525	0.031935	0.235711	0.015155	0.009457	0.39061	0.151532	12.6176	12.0303	0.0241	0.4496	0.015672	8.90778	0.112	0.0797023	0.0411	0.416829	0.00562971	0.0365	5.12662	10.0652	0.001827	0.177774	0.681649	0.116396	1410000	378274800	14.1591	19.7511
23	2014	四川	0.159195	0.159195	0.190273	0.131551	0.15631	0.0724416	0.0609191	0.00368163	1.35745	0.035988	0.238171	0.015746	0.009465	0.375089	0.151119	12.6435	11.9769	0.0221	0.4651	0.016321	8.90405	0.106	0.0810347	0.0415	0.434283	0.00697523	0.0362	5.13031	10.3065	0.002167	0.167535	0.790924	0.136439	1543950	414210906	14.2499	19.8419
23	2015	四川	0.167456	0.167456	0.198122	0.133586	0.172061	0.0879478	0.0815269	0.00358857	1.43472	0.043177	0.249475	0.016733	0.009494	0.357201	0.106087	12.6622	11.9486	0.0207	0.4827	0.016934	8.88035	0.101	0.0783117	0.0412	0.460332	0.00939404	0.035	5.13729	10.6075	0.001099	0.179929	0.990915	0.186165	1621875	435116625	14.2991	19.8911
23	2016	四川	0.172443	0.172443	0.209345	0.134827	0.174434	0.0958736	0.0895269	0.00348776	1.45393	0.027751	0.243176	0.017047	0.009504	0.327647	0.0994418	12.6889	11.989	0.0161	0.5	0.017532	8.89683	0.097	0.070723	0.0415	0.471229	0.00908773	0.0352	5.14398	10.9019	0.001075	0.175173	1.15669	0.214382	1720650	461615982	14.3582	19.9502
23	2017	四川	0.17472	0.17472	0.210328	0.136639	0.178656	0.111024	0.110084	0.00339082	1.43139	0.040975	0.235119	0.017248	0.009524	0.309295	0.124375	12.7067	12.0606	0.0148	0.5178	0.018093	8.93443	0.094	0.0657196	0.0401	0.470641	0.0109743	0.035	5.14857	11.0766	0.00111	0.172032	1.28347	0.26127	1828125	490449375	14.4188	20.0108
23	2018	四川	0.189338	0.189338	0.243602	0.137215	0.188655	0.131423	0.140171	0.00330204	1.43172	0.089621	0.238642	0.01812	0.009571	0.303851	0.146281	12.7117	12.1409	0.0146	0.535	0.018804	8.95322	0.09	0.0693189	0.0347	0.475457	0.0245021	0.0356	5.15242	10.8931	0.00132	0.165818	1.36586	0.323459	1929950	517766986	14.473	20.065
23	2019	四川	0.223289	0.223289	0.298663	0.156892	0.215559	0.154454	0.16426	0.00322347	1.3468	0.120404	0.221988	0.018684	0.00962	0.282434	0.145619	12.7281	12.0855	0.0137	0.5536	0.019899	9.01743	0.086	0.0619691	0.0331	0.457849	0.0259987	0.0363	5.15602	10.585	0.000936	0.170448	1.40759	0.36575	2.07128e+06	5.55683e+08	14.5437	20.1357
23	2020	四川	0.257924	0.22653	0.300791	0.161357	0.218637	0.177695	0.194999	0.00314694	1.39507	0.165939	0.230429	0.021714	0.009684	0.275748	0.165916	12.885	12.0546	0.0143	0.5673	0.021514	9.0253	0.08	0.0610551	0.0363	0.428506	0.0256095	0.0381	5.15842	10.6314	0.001824	0.166795	1.4496	0.41045	2.25898e+06	6.06039e+08	14.6304	20.2225
23	2021	四川	0.22653	0.257924	0.337039	0.165029	0.276035	0.162476	0.143347	0.00307347	1.36213	0.024542	0.208273	0.022553	0.009647	0.286499	0.176494	12.8965	12.1244	0.004	0.5782	0.022943	9.04969	0.076	0.0619278	0.036	0.448149	0.0257877	0.0394	5.15853	10.7223	0.000525	0.178871	1.42139	0.355217	2.47247e+06	6.63316e+08	14.7207	20.3128
24	2011	贵州	0.121483	0.121483	0.164977	0.103332	0.0942306	0.00955208	0.00847689	0.0066355	1.26508	0.038465	0.394504	0.006368	0.009844	0.319704	0.0553644	11.9692	10.712	0.0058	0.3503	0.009919	8.54198	0.202	0.0908724	0.0363	0.333208	0.00239396	0.0201	5.30115	7.76557	0.00724	0.177176	1.26749	0.0127563	338859	60912360	12.7333	17.9249
24	2012	贵州	0.139299	0.142144	0.184826	0.119968	0.120335	0.0165043	0.0170973	0.00660578	1.30778	0.038242	0.40216	0.006089	0.009889	0.318992	0.0610924	12.0109	10.8715	0.0045	0.363	0.0107	8.5984	0.197	0.0994812	0.0329	0.33074	0.00141123	0.0211	5.31717	8.04012	0.005703	0.192144	1.22603	0.0427698	380207	68344920	12.8485	18.0401
24	2013	贵州	0.142144	0.139299	0.180455	0.115246	0.121287	0.0255456	0.0282682	0.00655422	1.30873	0.041026	0.381193	0.005835	0.009978	0.313261	0.0634885	12.0585	11.1941	0.0044	0.3789	0.011537	8.64687	0.186	0.103831	0.0326	0.321658	0.0022753	0.0211	5.32964	8.29105	0.00772	0.192995	1.15117	0.072186	417924	75124800	12.9431	18.1347
24	2014	贵州	0.153328	0.153328	0.188103	0.12179	0.150784	0.0319011	0.0334316	0.00650567	1.50408	0.041189	0.382328	0.005987	0.010111	0.306516	0.0714044	12.0956	11.3583	0.0031	0.4024	0.012521	8.68066	0.174	0.110798	0.0327	0.316941	0.00216265	0.0211	5.34195	9.01226	0.006513	0.192325	1.07027	0.0889774	457627	82261656	13.0338	18.2254
24	2015	贵州	0.172923	0.174658	0.21293	0.124496	0.189325	0.0440569	0.0435404	0.006453	1.7629	0.049051	0.375099	0.005934	0.010233	0.304307	0.0724774	12.1357	11.345	0.0025	0.4296	0.013508	8.70395	0.166	0.107215	0.0329	0.468951	0.00247177	0.0206	5.35035	8.92771	0.003348	0.21109	1.13653	0.118183	480724	86413500	13.083	18.2747
24	2016	贵州	0.174658	0.172923	0.214536	0.124781	0.181637	0.051057	0.0482922	0.00490572	1.84352	0.032175	0.361931	0.006233	0.010328	0.297341	0.0321469	12.1633	11.4023	0.0055	0.4556	0.015272	8.71831	0.16	0.0951402	0.0324	0.479922	0.00173563	0.0208	5.36374	9.30137	0.001628	0.214163	1.12667	0.135976	510001	91676232	13.1422	18.3338
24	2017	贵州	0.192266	0.192266	0.251068	0.126606	0.201901	0.0641475	0.0686421	0.00460011	1.91865	0.065679	0.340638	0.007081	0.01045	0.282213	0.0406884	12.1776	11.4746	0.0041	0.4776	0.016505	8.76096	0.154	0.0871241	0.0323	0.476294	0.00596272	0.022	5.37565	9.53856	0.001396	0.214564	1.12017	0.181057	541856	97402500	13.2028	18.3944
24	2018	贵州	0.234109	0.215516	0.299144	0.128138	0.222435	0.0830722	0.107784	0.00424978	1.97856	0.152396	0.339695	0.008214	0.010478	0.28133	0.0339792	12.1905	11.538	0.0027	0.4954	0.017989	8.76327	0.149	0.0855044	0.0316	0.479857	0.0115557	0.0215	5.38063	9.61527	0.001587	0.21648	1.19735	0.251343	572037	102827736	13.257	18.4486
24	2019	贵州	0.256729	0.256729	0.387896	0.136853	0.248171	0.101187	0.150197	0.00389139	1.8455	0.235595	0.354739	0.008628	0.010489	0.265902	0.0270199	12.2294	11.3314	0.0028	0.5148	0.0199	8.80854	0.141	0.0717991	0.0311	0.44535	0.0135474	0.0213	5.38741	9.28452	0.002009	0.198655	1.3915	0.322357	613928	1.10358e+08	13.3276	18.5192
24	2020	贵州	0.25996	0.234109	0.314429	0.145377	0.246192	0.115578	0.177576	0.00352222	1.79862	0.289641	0.321963	0.009071	0.010511	0.261755	0.030606	12.239	11.3673	0.0017	0.5315	0.021779	8.76573	0.131	0.0609226	0.0375	0.439422	0.0139741	0.0211	5.39001	9.27734	0.00332	0.206731	1.46098	0.363515	669561	1.20358e+08	13.4144	18.606
24	2021	贵州	0.215516	0.25996	0.398685	0.149842	0.23207	0.0785359	0.0955405	0.00343333	1.87263	0.026822	0.285403	0.009208	0.010478	0.272511	0.0333669	12.2414	11.4824	0.0015	0.5433	0.022888	8.7824	0.126	0.0601006	0.045	0.454615	0.0147687	0.021	5.38845	9.19715	0.001832	0.217834	1.4132	0.275641	732842	1.31733e+08	13.5047	18.6963
25	2011	云南	0.129199	0.129199	0.171614	0.103991	0.11111	0.0139198	0.00906234	0.00433164	1.60522	0.036441	0.329423	0.006306	0.007292	0.345942	0.116412	12.2762	11.0049	0.0126	0.3657	0.010528	8.836	0.186	0.0991722	0.0405	0.349248	0.00131675	0.0256	4.79192	7.93595	0.004464	0.174529	0.979227	0.0159447	503140	77741000	13.1286	18.1689
25	2012	云南	0.133392	0.133392	0.17294	0.106624	0.120214	0.0218521	0.0179666	0.00412821	1.62167	0.035253	0.346541	0.006669	0.007269	0.345061	0.128667	12.2971	11.138	0.0134	0.3847	0.01106	8.86158	0.181	0.103196	0.0403	0.348989	0.00441147	0.0265	4.79429	8.10892	0.005545	0.198027	0.958481	0.04715	564533	87227000	13.2438	18.284
25	2013	云南	0.148346	0.148346	0.191415	0.109371	0.145099	0.0312542	0.0323557	0.00399808	1.64371	0.038264	0.346214	0.006747	0.007269	0.329893	0.132442	12.3147	11.5553	0.0132	0.3999	0.01182	8.88453	0.172	0.102741	0.0398	0.347574	0.00354961	0.0273	4.79645	8.28425	0.006121	0.17785	0.993898	0.0797765	620535	95880000	13.3383	18.3786
25	2014	云南	0.151301	0.151301	0.212849	0.109658	0.130775	0.0374521	0.0359055	0.00388531	1.67535	0.044235	0.346322	0.006706	0.007331	0.318777	0.141926	12.3476	11.5949	0.013	0.4121	0.012402	8.8861	0.164	0.0962364	0.0398	0.361533	0.00373948	0.0275	4.79903	8.4621	0.005973	0.161806	1.04939	0.0937158	679486	104988600	13.4291	18.4694
25	2015	云南	0.162292	0.162292	0.237894	0.108259	0.140335	0.047375	0.0456033	0.00379079	1.67937	0.058196	0.346044	0.00803	0.007238	0.296971	0.112005	12.3716	11.5863	0.0137	0.4293	0.01318	8.86416	0.157	0.088885	0.0396	0.469249	0.00380639	0.0253	4.80118	8.74846	0.005341	0.173149	1.135	0.125148	713781	110287500	13.4783	18.5186
25	2016	云南	0.165635	0.165635	0.243419	0.108719	0.14454	0.0529832	0.0501032	0.00377959	1.72212	0.037261	0.339378	0.008977	0.007321	0.276399	0.0893925	12.3802	11.6571	0.0039	0.4464	0.014039	8.8636	0.152	0.079354	0.036	0.488403	0.00393957	0.0236	4.80418	8.9755	0.003107	0.18291	1.21317	0.145182	757251	117004200	13.5375	18.5777
25	2017	云南	0.167837	0.167837	0.255645	0.111456	0.135129	0.0592777	0.0679876	0.00353874	1.79978	0.073869	0.348855	0.009633	0.007259	0.265493	0.0969176	12.3989	11.7699	0.004	0.4629	0.015041	8.87511	0.147	0.0753433	0.032	0.500406	0.00517577	0.0244	4.8076	8.96201	0.001371	0.184099	1.26238	0.182976	804550	124312500	13.598	18.6383
25	2018	云南	0.174135	0.174135	0.266768	0.114254	0.140084	0.0750173	0.101941	0.00332128	1.85985	0.14368	0.339745	0.010475	0.007236	0.274686	0.110498	12.4409	11.8542	0.0039	0.4744	0.016259	8.87784	0.143	0.0795951	0.034	0.514359	0.00500473	0.0243	4.80973	9.17014	0.002009	0.186398	1.21091	0.2481	849363	131236600	13.6522	18.6925
25	2019	云南	0.191917	0.181198	0.276545	0.118018	0.147897	0.0920215	0.138146	0.00323208	1.69127	0.185308	0.291516	0.009475	0.00721	0.232542	0.100082	12.4777	11.7177	0.0021	0.4867	0.018329	9.06189	0.136	0.0624634	0.0325	0.437405	0.003561	0.025	4.81206	9.10454	0.00221	0.166741	1.53544	0.306104	911563	1.40847e+08	13.7229	18.7632
25	2020	云南	0.213198	0.191917	0.301812	0.117552	0.15528	0.108352	0.164431	0.00314359	1.77608	0.236766	0.2844	0.010031	0.007195	0.227527	0.110066	12.5861	11.704	0.0021	0.5005	0.020419	9.10629	0.125	0.059256	0.0392	0.399353	0.00203695	0.027	4.81375	9.18533	0.002551	0.175933	1.52463	0.345482	994168	1.53611e+08	13.8097	18.8499
25	2021	云南	0.181198	0.213198	0.349137	0.124353	0.164326	0.0766118	0.0897151	0.00304359	1.82908	0.023903	0.244388	0.010386	0.007113	0.241494	0.115642	12.6145	11.8131	0.0078	0.5105	0.022262	9.13822	0.121	0.0557785	0.038	0.395325	0.0039082	0.0257	4.80695	9.23922	0.00109	0.181652	1.42733	0.26281	1.08813e+06	1.68128e+08	13.9	18.9402
27	2011	陕西	0.139195	0.139195	0.176043	0.113825	0.127403	0.025378	0.035303	0.00397619	1.01829	0.027856	0.234234	0.019929	0.009938	0.440678	0.0756086	11.9315	11.7028	0.0122	0.4735	0.025775	9.11232	0.153	0.0746338	0.0359	0.311741	0.0172127	0.0209	5.21016	9.47555	0.004303	0.190551	0.628037	0.0738199	538503	80439070	13.1965	18.203
27	2012	陕西	0.150828	0.150828	0.21112	0.11245	0.127992	0.0349587	0.0501815	0.00385238	0.993988	0.026734	0.229962	0.019871	0.009957	0.450072	0.0646333	11.9917	11.8257	0.0128	0.4971	0.027099	9.1355	0.146	0.0782883	0.0322	0.316985	0.023165	0.0215	5.21598	9.74349	0.00417	0.222116	0.620477	0.110471	604211	90254290	13.3117	18.3181
27	2013	陕西	0.156128	0.156128	0.206127	0.104633	0.15942	0.04542	0.0617889	0.00376667	1.00632	0.029486	0.226163	0.02115	0.009952	0.441635	0.076923	12.0152	11.8606	0.0141	0.5157	0.028329	9.14545	0.138	0.0775198	0.0332	0.323656	0.0329073	0.0216	5.22046	10.1844	0.005834	0.204124	0.629235	0.141971	664149	99207600	13.4063	18.4127
27	2014	陕西	0.157591	0.157591	0.219408	0.105199	0.148919	0.0569733	0.06977	0.00378571	1.01967	0.03203	0.223997	0.020733	0.010005	0.431454	0.0950227	12.0266	11.9641	0.0145	0.5301	0.028733	9.14032	0.13	0.0755051	0.0334	0.334581	0.03618	0.022	5.22649	10.1023	0.004376	0.18642	0.683679	0.161252	727244	108632322	13.497	18.5035
27	2015	陕西	0.171435	0.172808	0.257075	0.105339	0.156524	0.0696796	0.0879732	0.00382381	1.05543	0.042225	0.24282	0.021816	0.010033	0.394149	0.105404	12.044	11.8558	0.016	0.5474	0.028593	9.08275	0.124	0.071598	0.0336	0.380598	0.0400524	0.0215	5.23144	9.75973	0.003942	0.186321	0.808412	0.202239	763949	114115125	13.5463	18.5527
27	2016	陕西	0.171507	0.171435	0.264046	0.109908	0.139269	0.0772202	0.0946733	0.00383333	1.07887	0.028713	0.226261	0.021627	0.010052	0.372528	0.102537	12.058	11.912	0.0172	0.5639	0.027781	9.08289	0.12	0.0620833	0.033	0.395921	0.0413818	0.0227	5.23869	10.0242	0.002698	0.191267	0.865584	0.225663	810474	121064934	13.6054	18.6118
27	2017	陕西	0.172808	0.171507	0.262854	0.109212	0.141597	0.0882455	0.113735	0.00383333	1.06953	0.043487	0.220706	0.021048	0.010052	0.375952	0.123766	12.0691	12.002	0.0182	0.5807	0.027392	9.12803	0.115	0.0678385	0.0328	0.393227	0.0420544	0.0237	5.24641	10.7495	0.002093	0.187782	0.852208	0.259018	861098	128626875	13.666	18.6724
27	2018	陕西	0.182108	0.182108	0.285742	0.111619	0.147967	0.110033	0.149329	0.00382857	1.07305	0.096356	0.216972	0.021786	0.010057	0.371879	0.144339	12.0846	12.0625	0.0185	0.5965	0.026833	9.15842	0.11	0.0726028	0.0321	0.389156	0.0460462	0.0231	5.2533	10.3381	0.001846	0.180796	0.859607	0.322273	909060	135791282	13.7202	18.7266
27	2019	陕西	0.196985	0.196985	0.31112	0.133952	0.142884	0.131079	0.184684	0.00382381	1.09119	0.138022	0.221707	0.022664	0.010067	0.36676	0.13649	12.1011	11.9496	0.0207	0.6128	0.028448	9.15458	0.104	0.0715735	0.0323	0.395957	0.056889	0.0264	5.2566	10.4577	0.003114	0.178825	0.986707	0.374332	975632	1.45735e+08	13.7908	18.7973
27	2020	陕西	0.198049	0.194876	0.30017	0.137429	0.144169	0.144789	0.20851	0.00300952	1.13978	0.167502	0.226505	0.024151	0.010024	0.333827	0.143843	12.1044	12.0153	0.0222	0.6266	0.030595	9.13039	0.096	0.0669219	0.0363	0.366891	0.0671731	0.0232	5.25939	10.5522	0.002231	0.177904	1.10466	0.417905	1.06404e+06	1.58942e+08	13.8776	18.884
27	2021	陕西	0.194876	0.198049	0.291786	0.140888	0.159711	0.119742	0.149715	0.00290952	1.13148	0.020513	0.203658	0.02351	0.009957	0.377705	0.15942	12.1195	11.9873	0.0213	0.6363	0.032457	9.1975	0.09	0.0750658	0.035	0.343965	0.0786363	0.0236	5.25913	10.5621	0.000572	0.184209	0.984539	0.360315	1.1646e+06	1.73963e+08	13.9679	18.9744
28	2011	甘肃	0.149054	0.149054	0.221122	0.0915046	0.134954	0.00981325	0.00651538	0.00196512	1.46429	0.034317	0.356794	0.009666	0.003207	0.38786	0.112295	11.7256	10.4708	0.0009	0.3725	0.015808	8.75643	0.201	0.0565775	0.0311	0.353141	0.0104853	0.0196	4.08343	7.65207	0.00541	0.166114	0.825875	0.0130471	391943	51034680	12.8789	17.748
28	2012	甘肃	0.157212	0.157212	0.23763	0.0932388	0.1412	0.0170924	0.0171617	0.0019093	1.49939	0.033606	0.364512	0.010703	0.003158	0.372925	0.0994407	11.7845	10.7327	0.0007	0.3878	0.016905	8.75608	0.197	0.0615517	0.0268	0.365368	0.0129305	0.0201	4.08265	8.09102	0.010013	0.186496	0.872896	0.0462268	439768	57261960	12.994	17.8631
28	2013	甘肃	0.167806	0.167806	0.253396	0.0896619	0.162133	0.0254712	0.0276475	0.00186279	1.52574	0.037707	0.36483	0.010571	0.003144	0.357402	0.100138	11.8026	10.8486	0.0007	0.405	0.01746	8.76737	0.187	0.0659844	0.0235	0.374177	0.0157945	0.0201	4.07754	8.2255	0.00805	0.171809	0.910161	0.0766943	483393	62942400	13.0886	17.9577
28	2014	甘肃	0.170506	0.175428	0.288551	0.0859588	0.152318	0.0311269	0.0316364	0.0018186	1.55773	0.040592	0.371736	0.011244	0.003135	0.347281	0.0776349	11.8356	10.955	0.0009	0.4228	0.01787	8.75922	0.178	0.0717088	0.0219	0.390284	0.0167505	0.0197	4.07517	8.51439	0.007413	0.16621	1.02842	0.0919598	529315	68921928	13.1793	18.0485
28	2015	甘肃	0.173873	0.192686	0.316961	0.0903168	0.171908	0.0407476	0.0463825	0.00178605	1.71455	0.053844	0.435666	0.012182	0.00313	0.299191	0.0729396	11.8498	10.9725	0.001	0.4424	0.017854	8.67468	0.171	0.0780214	0.0214	0.403089	0.0191007	0.0193	4.072	8.61323	0.002018	0.178541	1.33939	0.134135	556031	72400500	13.2286	18.0977
28	2016	甘肃	0.175428	0.190915	0.340682	0.0876203	0.143187	0.0425918	0.0508999	0.00174419	1.73094	0.035309	0.437482	0.012081	0.003119	0.277139	0.0630339	11.8709	11.0131	0.0011	0.4607	0.018143	8.6601	0.169	0.0730518	0.022	0.414451	0.0209239	0.0178	4.07081	8.71834	0.005512	0.182595	1.47141	0.153055	589894	76809816	13.2877	18.1568
28	2017	甘肃	0.18335	0.170506	0.276193	0.0950032	0.139777	0.0462105	0.0771722	0.00170465	1.59106	0.064737	0.44296	0.011851	0.003109	0.270848	0.0457868	11.8654	11.1005	0.0004	0.4812	0.018485	8.66052	0.164	0.0733445	0.0271	0.429791	0.0218448	0.0185	4.07161	8.66302	0.00371	0.179511	1.57638	0.220707	626740	81607500	13.3483	18.2174
28	2018	甘肃	0.190915	0.173873	0.283162	0.0967246	0.141046	0.0613962	0.110112	0.00167674	1.6287	0.148586	0.457458	0.01177	0.003109	0.27327	0.048254	11.8722	11.1617	0.0004	0.4969	0.019229	8.69922	0.158	0.074032	0.0278	0.416635	0.0219353	0.0187	4.06883	8.70533	0.002982	0.164014	1.62098	0.283401	661649	86152968	13.4025	18.2716
28	2019	甘肃	0.192686	0.18335	0.284437	0.103824	0.162219	0.0750801	0.144758	0.00164186	1.72293	0.229117	0.453254	0.012645	0.0031	0.266084	0.0436786	11.928	11.0605	0.0006	0.507	0.020923	8.69536	0.153	0.0662887	0.03	0.424429	0.0225296	0.0178	4.06644	8.7088	0.002102	0.168397	1.67879	0.348486	710102	9.2462e+07	13.4732	18.3423
28	2020	甘肃	0.193022	0.18743	0.280611	0.110086	0.172515	0.0862917	0.167284	0.00138837	1.71623	0.288883	0.461743	0.01216	0.003095	0.251245	0.0423034	11.9573	11.116	0.0007	0.5223	0.023233	8.74126	0.144	0.0629865	0.0327	0.402852	0.0258587	0.0183	4.06325	8.64541	0.001494	0.166945	1.7414	0.387291	774450	1.00841e+08	13.5599	18.4291
28	2021	甘肃	0.18743	0.193022	0.292116	0.113589	0.173975	0.0590358	0.104438	0.00134884	1.86174	0.034211	0.393678	0.012639	0.003067	0.278211	0.0478038	11.9613	11.2399	0.0006	0.5333	0.024634	8.80211	0.135	0.0651558	0.034	0.394122	0.0273732	0.018	4.05884	8.76764	0.001887	0.172812	1.56118	0.320994	847644	1.10371e+08	13.6502	18.5194
29	2011	青海	0.131284	0.131284	0.194436	0.0924561	0.105816	0.00988139	0.0200716	0.000169194	0.855218	0.028907	0.579171	0.007528	0.000429	0.248677	0.0357197	11.071	9.44032	0.0065	0.4653	0.008049	9.1037	0.164	0.0717476	0.0376	0.24748	0.0100812	0.0119	2.06227	5.31812	0.006706	0.138371	0.553929	0.0475503	125300	10838010	11.7385	16.1986
29	2012	青海	0.133047	0.133682	0.184498	0.0993717	0.116656	0.0156706	0.0326834	0.000159847	0.869218	0.030123	0.612107	0.00693	0.000432	0.244357	0.0385866	11.0972	9.50925	0.0069	0.4785	0.008523	9.11348	0.154	0.0774665	0.0337	0.253652	0.0101925	0.0121	2.06753	5.69709	0.004729	0.154425	0.571518	0.0872427	140589	12160470	11.8536	16.3137
29	2013	青海	0.133682	0.137997	0.18975	0.0980027	0.126364	0.0233183	0.0439942	0.000161944	0.930596	0.031792	0.578706	0.006482	0.000436	0.236563	0.0409388	11.1579	9.50091	0.0027	0.4929	0.008875	9.12464	0.142	0.0824914	0.0331	0.258994	0.0126716	0.0127	2.06753	6.25383	0.006067	0.105773	0.572236	0.122856	154536	13366800	11.9482	16.4083
29	2014	青海	0.137997	0.148052	0.219336	0.0982405	0.126067	0.0300142	0.0503841	0.000161389	0.935426	0.035056	0.584995	0.006219	0.000441	0.219032	0.045815	11.1941	9.59134	0.0013	0.5084	0.009185	9.11891	0.133	0.0865664	0.0315	0.269524	0.0126339	0.013	2.07625	6.49224	0.014866	0.123717	0.691139	0.142753	169217	14636646	12.0389	16.499
29	2015	青海	0.141533	0.149102	0.231571	0.0955991	0.119003	0.0559168	0.0645079	0.000159847	0.892996	0.043597	0.626863	0.004793	0.000446	0.213649	0.0498486	11.2331	9.67797	0.0014	0.5167	0.009958	9.0886	0.134	0.0851492	0.0317	0.287375	0.0193955	0.0116	2.07799	7.00579	0.009489	0.11511	0.828959	0.186054	177758	15375375	12.0882	16.5483
29	2016	青海	0.141519	0.142476	0.212056	0.101838	0.111994	0.0536132	0.0672068	0.000159944	0.923193	0.028005	0.592733	0.005441	0.00045	0.232226	0.0394848	11.2719	9.73394	0.0004	0.5355	0.010629	9.07378	0.13	0.0686028	0.0312	0.299282	0.0221264	0.0107	2.08661	7.23056	0.01607	0.11953	0.88107	0.199719	188583	16311762	12.1473	16.6074
29	2017	青海	0.142236	0.133047	0.19192	0.094588	0.111859	0.0647071	0.083882	0.000159431	1.05563	0.063888	0.583063	0.006824	0.000454	0.260284	0.0168568	11.3009	9.79384	0.0005	0.5545	0.011429	9.02353	0.125	0.0700853	0.0305	0.321126	0.0257998	0.0109	2.09346	6.85541	0.002237	0.13032	1.05299	0.237417	200362	17330625	12.2079	16.668
29	2018	青海	0.148052	0.141519	0.198845	0.106587	0.118044	0.0855368	0.129353	0.000152972	1.14668	0.150061	0.574973	0.006036	0.000457	0.271357	0.0167945	11.3161	9.84718	0.0001	0.5727	0.011974	9.04189	0.118	0.0717175	0.0297	0.314076	0.0276976	0.0107	2.09517	7.16007	0.002973	0.128625	1.0826	0.317935	211523	18295926	12.2621	16.7222
29	2019	青海	0.149102	0.141533	0.186813	0.109813	0.127658	0.0998501	0.161487	0.000146389	1.21905	0.217495	0.628355	0.006935	0.000459	0.277112	0.0126719	11.3357	9.6196	0.0016	0.5878	0.012404	9.01602	0.11	0.0669937	0.0224	0.319796	0.00306816	0.0099	2.10027	7.11639	0.004733	0.124344	1.29709	0.371883	227012	1.96357e+07	12.3328	16.7929
29	2020	青海	0.155874	0.155874	0.202799	0.119874	0.145032	0.112885	0.191273	9.86111e-05	1.24101	0.278493	0.643011	0.007091	0.000387	0.263547	0.00757242	11.3519	9.58042	0.0006	0.6008	0.012498	9.0429	0.104	0.07095	0.0213	0.291857	0.00351307	0.0099	2.10534	7.2563	0.000366	0.118323	1.33625	0.417937	247584	2.14151e+07	12.4195	16.8796
29	2021	青海	0.142476	0.142236	0.174266	0.123263	0.128504	0.0753562	0.104316	9.58333e-05	1.23458	0.028997	0.55415	0.008001	0.000385	0.284797	0.00925333	11.3639	9.78791	0.0001	0.6102	0.012984	9.09447	0.096	0.0701391	0.018	0.283224	0.00421449	0.0103	2.10702	7.36834	0.001241	0.125851	1.24674	0.320986	270983	2.34391e+07	12.5098	16.9699
30	2011	宁夏	0.155056	0.155056	0.225817	0.107816	0.130739	0.0144175	0.0215001	0.00248182	1.04423	0.027392	0.335794	0.007287	0.005258	0.357338	0.070227	10.1067	10.515	0.0062	0.502	0.013751	9.3228	0.125	0.0842589	0.0424	0.245218	0.00187422	0.0154	4.58078	6.09131	0.005156	0.157088	0.816096	0.054336	233680	11249580	12.3617	16.2358
30	2012	宁夏	0.16653	0.16653	0.256575	0.104206	0.138082	0.0221493	0.0317167	0.00235606	1.02613	0.028045	0.369182	0.007786	0.005219	0.342546	0.059766	10.1857	10.6241	0.0059	0.5115	0.014634	9.32136	0.121	0.0884201	0.0418	0.252211	0.0012429	0.015	4.59761	6.74052	0.008623	0.134275	0.84746	0.0890441	262194	12622260	12.4768	16.351
30	2013	宁夏	0.174205	0.183286	0.259717	0.100064	0.193411	0.0284763	0.0437327	0.00223182	1.06167	0.031204	0.357888	0.00811	0.005227	0.328332	0.0773122	10.2596	10.6192	0.0036	0.5284	0.015683	9.32362	0.114	0.0921377	0.0406	0.259353	0.000554786	0.0152	4.60818	7.49109	0.019554	0.134029	0.851505	0.122688	288204	13874400	12.5714	16.4456
30	2014	宁夏	0.174622	0.186549	0.289689	0.0959472	0.175683	0.039476	0.0504836	0.00203788	1.06497	0.037293	0.363522	0.008669	0.005212	0.320119	0.121316	10.3506	10.6288	0.0021	0.5482	0.016435	9.31238	0.107	0.0909596	0.0402	0.267868	0.00115548	0.0153	4.62603	7.68846	0.030988	0.13428	0.890124	0.142086	315583	15192468	12.6622	16.5363
30	2015	宁夏	0.177186	0.189506	0.29722	0.101117	0.171116	0.0532195	0.0621562	0.00190152	1.12148	0.046506	0.390996	0.008752	0.005197	0.300401	0.0799843	10.4115	10.6602	0.004	0.5698	0.016814	9.29169	0.103	0.0880255	0.0402	0.357102	0.00120889	0.0154	4.63485	7.87322	0.01189	0.140326	0.93825	0.169604	331511	15959250	12.7114	16.5855
30	2016	宁夏	0.180718	0.180718	0.321581	0.0961508	0.121604	0.0554149	0.0700369	0.00178182	1.09199	0.034692	0.39593	0.009445	0.005197	0.292054	0.0681818	10.4323	10.675	0.0053	0.5874	0.016856	9.29855	0.099	0.0778106	0.0392	0.356815	0.00127817	0.0148	4.6508	7.82804	0.026151	0.136169	0.966482	0.196599	351701	16931196	12.7705	16.6447
30	2017	宁夏	0.181454	0.196747	0.336745	0.10282	0.14916	0.0652909	0.0976071	0.00161061	1.14348	0.063943	0.398651	0.011307	0.005212	0.327916	0.0987501	10.4505	10.5503	0.0061	0.6095	0.01717	9.30664	0.094	0.0784951	0.0387	0.364071	0.00193695	0.0155	4.66509	7.84815	0.007576	0.142926	1.02012	0.261044	373669	17988750	12.8311	16.7053
30	2018	宁夏	0.186549	0.177186	0.299972	0.106256	0.122509	0.0828052	0.140043	0.00148939	1.25774	0.129741	0.382994	0.012301	0.005227	0.321442	0.0674489	10.4746	10.5692	0.0038	0.6215	0.017641	9.31227	0.091	0.0805086	0.0389	0.358984	0.0032684	0.0154	4.67216	8.00603	0.00664	0.1441	1.07563	0.342991	394482	18990708	12.8853	16.7595
30	2019	宁夏	0.189506	0.174622	0.282508	0.109452	0.129797	0.0974964	0.173032	0.00137273	1.2416	0.203791	0.3837	0.014541	0.005197	0.339471	0.0642209	10.5071	10.6575	0.0046	0.6363	0.018853	9.261	0.085	0.0713623	0.0374	0.373325	0.00397494	0.015	4.68196	7.834	0.004899	0.146414	1.18875	0.398638	423370	2.03814e+07	12.956	16.8301
30	2020	宁夏	0.196747	0.181454	0.266168	0.122571	0.154972	0.109035	0.199113	0.00125758	1.31926	0.24214	0.37759	0.015212	0.005212	0.333244	0.0313163	10.516	10.6655	0.0048	0.6496	0.020344	9.23619	0.077	0.0673043	0.0392	0.331943	0.00428766	0.0138	4.68752	7.85322	0.004627	0.159644	1.22662	0.441687	461735	2.22284e+07	13.0427	16.9169
30	2021	宁夏	0.183286	0.174205	0.263097	0.123841	0.133505	0.0726796	0.123554	0.00122727	1.3134	0.028105	0.315744	0.015576	0.005227	0.371006	0.047363	10.5341	10.7564	0.0042	0.6604	0.022214	9.31421	0.071	0.066501	0.041	0.29523	0.0055491	0.0139	4.69306	8.02421	0.003896	0.160384	1.05674	0.356421	505374	2.43292e+07	13.1331	17.0072
31	2011	新疆	0.190837	0.205101	0.318568	0.0853863	0.215797	0.016126	0.0254072	0.000353512	1.8309	0.035069	0.345609	0.004993	0.000744	0.411328	0.222975	11.9521	10.8828	0.0033	0.4373	0.011712	9.38781	0.126	0.0897739	0.0322	0.251496	0.000662627	0.0178	2.59552	7.14913	0.003909	0.186576	0.695967	0.0678939	408812	60226410	12.921	17.9136
31	2012	新疆	0.196868	0.201645	0.303188	0.0835545	0.223601	0.0242521	0.0399562	0.000357141	1.89134	0.035089	0.362419	0.005293	0.000751	0.382822	0.211698	12.0192	10.9818	0.0034	0.4422	0.011927	9.40151	0.122	0.0931244	0.0339	0.255299	0.000718158	0.022	2.60803	7.42595	0.002753	0.186344	0.776428	0.112626	458696	67575270	13.0361	18.0288
31	2013	新疆	0.198864	0.206637	0.312935	0.0881185	0.223857	0.031959	0.0519097	0.000342235	1.91354	0.03755	0.363238	0.005384	0.000759	0.349557	0.202151	12.0445	11.1111	0.0035	0.4494	0.012185	9.41525	0.115	0.0978632	0.0336	0.258117	0.000355289	0.0288	2.62214	7.6406	0.007455	0.186663	0.83006	0.151417	504199	74278800	13.1307	18.1233
31	2014	新疆	0.201645	0.196868	0.314656	0.0782465	0.201584	0.0378896	0.0570977	0.000337706	1.94668	0.037662	0.357773	0.005301	0.000762	0.346279	0.183303	12.0752	11.1868	0.0028	0.4679	0.012491	9.41379	0.111	0.0957345	0.0317	0.262739	0.000304094	0.0342	2.63949	7.76642	0.009872	0.183116	0.958708	0.16622	552098	81335286	13.2215	18.2141
31	2015	新疆	0.204528	0.217047	0.359263	0.0853274	0.209742	0.0464422	0.0698181	0.000335029	2.03323	0.043411	0.408038	0.005577	0.000778	0.297154	0.13138	12.091	11.1658	0.003	0.4878	0.012775	9.33471	0.118	0.0924127	0.0286	0.297014	0.00032494	0.0379	2.66497	8.01434	0.005702	0.181234	1.1593	0.204747	579963	85440375	13.2707	18.2633
31	2016	新疆	0.201966	0.204528	0.308606	0.092113	0.217287	0.0431891	0.0714867	0.000337571	2.15727	0.029053	0.428848	0.005869	0.000795	0.278434	0.121408	12.1122	11.1839	0.0028	0.5042	0.013174	9.29616	0.116	0.0900733	0.0248	0.311429	0.000443537	0.0388	2.68283	8.18813	0.005434	0.171449	1.19378	0.218221	615284	90643842	13.3298	18.3224
31	2017	新疆	0.205101	0.201966	0.317345	0.0938274	0.197478	0.0480803	0.0785731	0.000321294	2.32642	0.033615	0.42614	0.005234	0.000805	0.300139	0.128191	12.1299	11.3433	0.0012	0.519	0.013953	9.3432	0.113	0.0867844	0.0258	0.29864	0.000529314	0.0317	2.70403	8.07309	0.004126	0.165057	1.15432	0.242807	653716	96305625	13.3904	18.383
31	2018	新疆	0.206637	0.190837	0.282047	0.0927694	0.20151	0.0608092	0.105478	0.000317424	2.41356	0.073301	0.410888	0.005272	0.000802	0.308097	0.108489	12.1498	11.4876	0.0011	0.5401	0.014879	9.3987	0.106	0.0862196	0.0236	0.281095	0.000321335	0.0389	2.72002	8.20658	0.003953	0.170601	1.13428	0.295012	690127	101669766	13.4446	18.4372
31	2019	新疆	0.217047	0.198864	0.320007	0.0884572	0.190611	0.0790997	0.145404	0.000287741	2.25362	0.150696	0.390928	0.004714	0.000809	0.281751	0.120279	12.1768	11.3436	0.0017	0.5551	0.016685	9.44738	0.097	0.0747287	0.0214	0.266013	0.000575123	0.0396	2.73539	8.17301	0.003904	0.170047	1.46384	0.361142	740665	1.09115e+08	13.5153	18.5079
31	2020	新疆	0.220884	0.212953	0.323004	0.105437	0.213614	0.0958368	0.18188	0.000270588	2.3009	0.227433	0.401024	0.004462	0.000817	0.266931	0.106832	12.2511	10.965	0.0011	0.5653	0.018791	9.41484	0.085	0.0659674	0.0239	0.221959	0.00109512	0.0399	2.74742	8.23642	0.001758	0.171576	1.49055	0.418079	807784	1.19003e+08	13.602	18.5947
31	2021	新疆	0.212953	0.220884	0.329956	0.119295	0.215921	0.0627757	0.114679	0.000267647	2.51539	0.026127	0.336402	0.0049	0.000819	0.293526	0.0980827	12.2892	11.2051	0.001	0.5726	0.021458	9.49502	0.08	0.0683977	0.02	0.224269	0.00117957	0.0424	2.74704	8.38822	0.002364	0.180554	1.28367	0.354523	884127	1.3025e+08	13.6924	18.685

## Sheet: 控制变量
工业化程度	工业增加值/GDP
就业密度	就业人员数万人/行政区划面积平方公里
产业结构	第三产业产值/第二产业产值
城镇化水平	城镇人口所占比率（%）
ln经济发展水平	人均GDP（平减价格2000年为基期）（元）取对数
人力资本水平	高等学校在校学生人数（万人）/总人口（万人）
外商直接投资	外商直接投资额（万美元）*汇率/地区生产总值（亿元）
对外开放程度	货物进出口金额（万美元）*汇率/地区生产总值（亿元）
社会消费水平	社会消费品零售总额/GDP
交通基础设施水平1	公路里程（公里）取对数
交通基础设施水平2	货运量合计（万吨）取对数
技术市场发展水平	技术市场成交额/GDP
能源结构	电力消费量（亿千瓦小时）占全国比例
政府干预程度	财政支出/GDP
研发强度	RD经费内部支出（万元）/10000/GDP（亿元）
人口密度	年末常住人口/总人口（万人）/省级行政区划面积（万平方千米）取对数
创新水平	国内发明专利申请受理量（件）取对数
信息化水平	邮电业务总量（亿元）/GDP（亿元）
税负水平	税收收入（亿元）/地区生产总值（亿元）
环境规制	工业污染治理完成投资额/工业增加值
城镇失业情况	城镇登记失业率(%)
城乡收入差距	泰尔指数
老龄财政负担	（地方财政科学技术支出+地方财政教育支出）/地方财政一般预算支出
固定电话情况	固定电话年末用户（万户）*上一年互联网上网人数（万人）
邮政局情况	邮政局所（处）*上一年互联网上网人数（万人）

## Sheet: 描述性统计
	变量名称	变量定义	中间值	标准误	最小值	最大值
	粮食体系韧性	FSR	0.194554	0.0575272	0.113741	0.462656
	数字经济	Dig	0.118703	0.108339	0.0095521	0.646594
	产业集聚	Agg	1.18529	0.623445	0.0486473	3.46659
	信息化水平	Inf	0.0602595	0.0551697	0.014348	0.289641
	就业密度	Emp	0.0260853	0.0385003	0.000385	0.217066
	外商直接投资	For	0.0187182	0.0147656	0.0001	0.0796
	技术市场发展水平	Tec	0.0164108	0.0289098	0.0001857	0.17495
	工业化程度	Ind	0.320952	0.0817814	0.100752	0.55626
	对外开放程度	Open	0.265303	0.290759	0.0075724	1.54816

## Sheet: 基准回归模型
变量名称	FSR(1)	FSR(2)	FSR(3)	FSR(4)
Dig	0.164***（0.028）	0.102**(0.047)	0.121***(0.038)	0.111*(0.063)
Inf	0.003（0.056）	0.077**(0.032)	-0.147(0.115)	0.255***(0.084)
Emp	1.012***（0.108）	2.326***(0.641)	0.987***(0.119)	2.384***(0.637)
For	-0.336*(0.184)	-0.431***(0.131)	-0.362*(0.192)	-0.462***(0.140)
Tec	-0.240***（0.091）	0.444**(0.193)	-0.275***(0.092)	0.462**(0.192)					Dig1	0.111*(0.063)		1.76	0.08	-0.0134741	0.235349
Ind	-0.081*(0.045)	-0.092**(0.044)	-0.070(0.044)	-0.068(0.050(					信息化水平	0.255***(0.084)		3.05	0.003	0.0904575	0.420109
Open	-0.112***(0.012)	-0.022(0.024)	-0.096***(0.017)	-0.016(0.025)					就业密度	2.384***(0.637)		3.75	0	1.13149	3.63734
时间/省份固定	不固定	省份固定	年份固定	省份和年份固定					外商直接投资	-0.462***(0.140)		-3.31	0.001	-0.737627	-0.187222
样本量	330	330	330	330					技术市场发展水平	0.462**(0.192)		2.4	0.017	0.0830613	0.840442
R2	0.293	0.863	0.302	0.872					工业化水平	-0.068(0.050(		-1.37	0.17	-0.166209	0.0295186
									对外开放程度	-0.016(0.025)		-0.62	0.537	-0.0658831	0.0344163

## Sheet: 稳健性回归
变量名称	FSR(1)	FSR(2)	FSR(3)
Dig	0.214*（0.120）	0.127*(0.069)	——
Dig#	— —	— —	0.181**（0.084）
控制变量	是	是	是
时间固定效应	是	是	是
省份固定效应	是	是	是
样本量	120	270	330				0.181428	0.084
R2	0.959	0.886	0.865

## Sheet: 工具变量法
变量	工具变量法
	（1）第一阶段Dig	（2）第二阶段FSR
IV	6.38e-08***（4.12e-09）	—
Dig	—	0.103**（0.051）
控制变量	是	是
时间固定效应	是	是
省份固定效应	是	是
弱工具变量检验（F值）		241.435
样本量	330	330
R2	0.98	0.872

## Sheet: 空间计量模型
变量	SDM	SAR
Main	0.371***(0.037)	0.381***(0.035)
Wx	0.060(0.054)
rho	0.177**(0.083)	0.211***(0.076)
sigma2_e	0.000***(0.000)	0.000***(0.000)
直接效应	0.378***(0.039)	0.387***(0.037)
间接效应	0.151**(0.071)	0.103**(0.046)
总效应	0.530***(0.058)	0.491***(0.065)
控制变量	是	是
年份固定	是	是
省份固定	是	是
within R2	0.366	0.458
样本量	330	330
